# Supplementary material for: Accelerometer-derived physical activity and mortality in individuals with type 2 diabetes
Source: Nat Commun. 2024 Jun 17;15:5164. doi: 10.1038/s41467-024-49542-0 (PMC11183112; doi:10.1038/s41467-024-49542-0)
Supplement: Supplementary file 4 — Source Data [file 41467_2024_49542_MOESM4_ESM.xlsx]

## Sheet: Figure 2
The outcome: All-cause mortality																	The outcome: Cancer mortality																	The outcome: CVD mortality
LPA	Hazard ratio	Lower limit of 95% CI	Upper limit of 95% CI	MPA	Hazard ratio	Lower limit of 95% CI	Upper limit of 95% CI	VPA	Hazard ratio	Lower limit of 95% CI	Upper limit of 95% CI	MVPA	Hazard ratio	Lower limit of 95% CI	Upper limit of 95% CI		LPA	Hazard ratio	Lower limit of 95% CI	Upper limit of 95% CI	MPA	Hazard ratio	Lower limit of 95% CI	Upper limit of 95% CI	VPA	Hazard ratio	Lower limit of 95% CI	Upper limit of 95% CI	MVPA	Hazard ratio	Lower limit of 95% CI	Upper limit of 95% CI		LPA	Hazard ratio	Lower limit of 95% CI	Upper limit of 95% CI	MPA	Hazard ratio	Lower limit of 95% CI	Upper limit of 95% CI	VPA	Hazard ratio	Lower limit of 95% CI	Upper limit of 95% CI	MVPA	Hazard ratio	Lower limit of 95% CI	Upper limit of 95% CI
575	1.39234	1.18812	1.63167	20	1.12586	1.07139	1.1831	0	1	1	1	20	1.12517	1.07326	1.17959		575	1.30514	1.01899	1.67166	20	1.10555	1.02451	1.193	0	1	1	1	20	1.11322	1.03551	1.19678		575	1.07249	0.742627	1.54888	20	1.07522	0.969551	1.19241	0	1	1	1	20	1.06451	0.964427	1.17497
588.825	1.36823	1.17736	1.59005	26.181	1.08536	1.0488	1.1232	1.06533	0.960304	0.943113	0.977808	26.5327	1.08265	1.04876	1.11764		588.825	1.28693	1.01798	1.62695	26.181	1.07179	1.01687	1.12968	1.06533	0.979834	0.955269	1.00503	26.5327	1.0749	1.02377	1.12858		588.825	1.06854	0.754379	1.51354	26.181	1.05139	0.978861	1.12929	1.06533	0.970984	0.930664	1.01305	26.5327	1.04299	0.975905	1.11469
602.649	1.34455	1.1667	1.5495	32.3621	1.04631	1.02668	1.06632	2.13065	0.922328	0.889672	0.956181	33.0653	1.04174	1.02482	1.05894		602.649	1.26897	1.01697	1.58343	32.3621	1.03906	1.00929	1.06972	2.13065	0.960147	0.912711	1.01005	33.0653	1.03789	1.01217	1.06427		602.649	1.0646	0.766317	1.47899	32.3621	1.02809	0.98826	1.06952	2.13065	0.942844	0.866392	1.02604	33.0653	1.02191	0.98752	1.0575
616.474	1.32127	1.15614	1.50998	38.5431	1.00867	1.00504	1.01232	3.19598	0.886129	0.839656	0.935174	39.598	1.00237	1.00142	1.00333		616.474	1.25127	1.01596	1.54108	38.5431	1.00734	1.00177	1.01294	3.19598	0.941	0.872377	1.01502	39.598	1.00216	1.0007	1.00362		616.474	1.06068	0.778444	1.44524	38.5431	1.0053	0.99775	1.0129	3.19598	0.915586	0.807034	1.03874	39.598	1.00126	0.999272	1.00325
630.299	1.29839	1.14567	1.47147	44.7241	0.972386	0.961062	0.983844	4.26131	0.851748	0.793013	0.914834	46.1307	0.964496	0.950632	0.978562		630.299	1.23381	1.01495	1.49985	44.7241	0.976577	0.959173	0.994297	4.26131	0.922445	0.834297	1.01991	46.1307	0.967656	0.946425	0.989362		630.299	1.05677	0.790763	1.41225	44.7241	0.983014	0.959285	1.00733	4.26131	0.88921	0.752406	1.05089	46.1307	0.98102	0.951775	1.01116
644.123	1.27591	1.1353	1.43395	50.9052	0.937405	0.912396	0.963099	5.32663	0.819212	0.749667	0.895208	52.6633	0.92805	0.900706	0.956224		644.123	1.21659	1.01394	1.45974	50.9052	0.946757	0.908262	0.986884	5.32663	0.904532	0.798481	1.02467	52.6633	0.934341	0.892493	0.978151		644.123	1.05287	0.803277	1.38002	50.9052	0.961225	0.908505	1.017	5.32663	0.863719	0.702299	1.06224	52.6633	0.961192	0.902944	1.0232
657.948	1.25382	1.12502	1.39738	57.0862	0.903682	0.866195	0.942792	6.39196	0.788531	0.709526	0.876333	59.196	0.892981	0.853403	0.934395		657.948	1.19961	1.01294	1.42069	57.0862	0.917848	0.860052	0.979527	6.39196	0.887305	0.764922	1.02927	59.196	0.902173	0.841634	0.967067		657.948	1.04899	0.815989	1.34853	57.0862	0.939918	0.860414	1.02677	6.39196	0.839109	0.656486	1.07253	59.196	0.941765	0.856618	1.03538
671.772	1.23212	1.11483	1.36174	63.2672	0.871173	0.822333	0.922913	7.45729	0.759709	0.672484	0.858247	65.7286	0.859238	0.808583	0.913065		671.772	1.18287	1.01193	1.38269	63.2672	0.889821	0.814402	0.972224	7.45729	0.870805	0.733599	1.03367	65.7286	0.871113	0.793673	0.956109		671.772	1.04512	0.828902	1.31775	63.2672	0.919084	0.814869	1.03663	7.45729	0.815375	0.614729	1.08151	65.7286	0.922731	0.812669	1.0477
685.597	1.21078	1.10474	1.32701	69.4482	0.839832	0.780692	0.903453	8.52261	0.732738	0.638427	0.840981	72.2613	0.826769	0.766118	0.892222		685.597	1.16637	1.01093	1.34571	69.4482	0.86265	0.771175	0.964976	8.52261	0.855068	0.704485	1.03784	72.2613	0.841122	0.748445	0.945275		685.597	1.04127	0.842019	1.28768	69.4482	0.898712	0.771734	1.04658	8.52261	0.792511	0.576788	1.08892	72.2613	0.904081	0.770975	1.06017
699.422	1.18982	1.09473	1.29317	75.6293	0.80962	0.74116	0.884403	9.58794	0.707606	0.607236	0.824566	78.794	0.795528	0.725882	0.871855		699.422	1.15009	1.00993	1.30971	75.6293	0.836309	0.730242	0.957782	9.58794	0.840127	0.677541	1.04173	78.794	0.812163	0.705794	0.934563		699.422	1.03743	0.855344	1.25829	75.6293	0.878791	0.730883	1.05663	9.58794	0.77051	0.542422	1.09451	78.794	0.885808	0.73142	1.07278
713.246	1.16922	1.08482	1.26019	81.8103	0.780494	0.703629	0.865755	10.6533	0.684288	0.578785	0.809024	85.3266	0.765469	0.687763	0.851953		713.246	1.13404	1.00892	1.27468	81.8103	0.810772	0.691482	0.950641	10.6533	0.826012	0.652721	1.04531	85.3266	0.784205	0.665579	0.923974		713.246	1.03361	0.86888	1.22957	81.8103	0.859312	0.692194	1.06678	10.6533	0.749359	0.51139	1.09806	85.3266	0.867905	0.693898	1.08555
727.071	1.14898	1.075	1.22805	87.9913	0.752424	0.668014	0.8475	11.7186	0.662693	0.552864	0.79434	91.8593	0.736572	0.65169	0.83251		727.071	1.11822	1.00792	1.24059	87.9913	0.786026	0.6548	0.943552	11.7186	0.812706	0.629897	1.04857	91.8593	0.757246	0.627715	0.913508		727.071	1.0298	0.88263	1.20151	87.9913	0.840266	0.655569	1.077	11.7186	0.729031	0.483369	1.09955	91.8593	0.850362	0.658342	1.09839
740.896	1.12909	1.06527	1.19673	94.1724	0.725404	0.63427	0.829633	12.7839	0.642685	0.529226	0.780469	98.392	0.708829	0.61761	0.813521		740.896	1.10262	1.00692	1.2074	94.1724	0.762088	0.620154	0.936506	12.7839	0.800168	0.608899	1.05152	98.392	0.731306	0.592145	0.90317		740.896	1.026	0.896597	1.17409	94.1724	0.821648	0.620955	1.08721	12.7839	0.709485	0.458007	1.09904	98.392	0.83317	0.624706	1.1112
754.72	1.10954	1.05562	1.16621	100.353	0.699425	0.60235	0.812145	13.8492	0.624142	0.507649	0.767368	104.925	0.682229	0.585467	0.794983		754.72	1.08723	1.00592	1.17511	100.353	0.738972	0.587502	0.929495	13.8492	0.788357	0.58957	1.05417	104.925	0.706394	0.558804	0.892965		754.72	1.02222	0.910786	1.14729	100.353	0.803454	0.588299	1.0973	13.8492	0.690683	0.434994	1.09666	104.925	0.816321	0.592936	1.12386
768.545	1.09033	1.04607	1.13647	106.534	0.674478	0.572206	0.79503	14.9146	0.606952	0.487935	0.755	111.457	0.656757	0.555199	0.776891		768.545	1.07206	1.00493	1.14368	106.534	0.716693	0.556794	0.922511	14.9146	0.777232	0.57177	1.05653	111.457	0.682518	0.527616	0.882896		768.545	1.01845	0.925199	1.12111	106.534	0.785678	0.55754	1.10717	14.9146	0.672587	0.41406	1.09253	111.457	0.799807	0.562977	1.13627
782.37	1.07145	1.03659	1.10748	112.715	0.650549	0.543781	0.778282	15.9799	0.591014	0.46991	0.743327	117.99	0.632394	0.52674	0.75924		782.37	1.0571	1.00393	1.11309	112.715	0.695257	0.527971	0.915547	15.9799	0.76676	0.555374	1.0586	117.99	0.659678	0.498501	0.872968		782.37	1.0147	0.93984	1.09552	112.715	0.768316	0.528616	1.11671	15.9799	0.655165	0.394965	1.08678	117.99	0.783618	0.534765	1.14828
796.194	1.0529	1.02721	1.07924	118.896	0.627624	0.517017	0.761894	17.0452	0.576235	0.45342	0.732316	124.523	0.60912	0.50002	0.742024		796.194	1.04235	1.00293	1.08331	118.896	0.67467	0.500972	0.908594	17.0452	0.756906	0.540268	1.06041	124.523	0.637872	0.471373	0.863184		796.194	1.01096	0.954713	1.07052	118.896	0.751362	0.501457	1.12581	17.0452	0.638382	0.377499	1.07956	124.523	0.767747	0.508236	1.15977
810.019	1.03467	1.01791	1.05171	125.078	0.605685	0.491853	0.745861	18.1106	0.562531	0.438324	0.721934	131.055	0.586913	0.47497	0.72524		810.019	1.0278	1.00194	1.05434	125.078	0.654934	0.475727	0.901647	18.1106	0.747637	0.526348	1.06196	131.055	0.617095	0.446145	0.853548		810.019	1.00723	0.969821	1.04609	125.078	0.734811	0.475995	1.13435	18.1106	0.62221	0.361475	1.07101	131.055	0.752187	0.483325	1.17061
823.843	1.01676	1.00869	1.02489	131.259	0.584712	0.468227	0.730176	19.1759	0.549825	0.424499	0.712152	137.588	0.565749	0.451517	0.708881		823.843	1.01346	1.00094	1.02614	131.259	0.636047	0.452169	0.894699	19.1759	0.738926	0.513522	1.06327	137.588	0.597336	0.422728	0.844065		823.843	1.00352	0.985169	1.02221	131.259	0.718657	0.452157	1.14223	19.1759	0.606618	0.346728	1.06131	137.588	0.736929	0.459964	1.18067
837.668	0.999156	0.998752	0.999561	137.44	0.564686	0.446075	0.714834	20.2412	0.538048	0.411835	0.702942	144.121	0.545602	0.42959	0.692944		837.668	0.999321	0.998691	0.999952	137.44	0.618006	0.430226	0.887745	20.2412	0.730743	0.501704	1.06434	144.121	0.578583	0.401035	0.834738		837.668	0.999822	0.998885	1.00076	137.44	0.702895	0.429871	1.14932	20.2412	0.591579	0.333109	1.05061	144.121	0.721967	0.438084	1.18981
851.493	0.981858	0.973281	0.990511	143.621	0.545584	0.425334	0.69983	21.3065	0.527136	0.400231	0.69428	150.653	0.526446	0.409117	0.677422		851.493	0.985377	0.971978	0.99896	143.621	0.600805	0.409827	0.880779	21.3065	0.723061	0.490818	1.0652	150.653	0.560825	0.380977	0.825572		851.493	0.996136	0.976088	1.0166	143.621	0.687519	0.409066	1.15552	21.3065	0.577068	0.320486	1.03907	150.653	0.707293	0.41762	1.19789
865.317	0.964859	0.948459	0.981543	149.802	0.527384	0.405941	0.685159	22.3719	0.517029	0.389598	0.68614	157.186	0.508253	0.390031	0.662311		865.317	0.971627	0.94598	0.997969	149.802	0.584439	0.390901	0.873798	22.3719	0.715857	0.480793	1.06585	157.186	0.544044	0.362471	0.816573		865.317	0.992464	0.953811	1.03268	149.802	0.672523	0.38967	1.16069	22.3719	0.563059	0.308739	1.02687	157.186	0.692902	0.398503	1.20479
879.142	0.948154	0.92427	0.972656	155.983	0.510064	0.387834	0.670816	23.4372	0.507674	0.379856	0.6785	163.719	0.490998	0.372261	0.647607		879.142	0.958069	0.920677	0.996979	155.983	0.568898	0.373379	0.866799	23.4372	0.709107	0.471565	1.06631	163.719	0.528226	0.345434	0.807745		879.142	0.988806	0.932043	1.04903	155.983	0.657901	0.371612	1.16475	23.4372	0.549529	0.297762	1.01417	163.719	0.678785	0.380669	1.21037
892.967	0.931739	0.900698	0.963849	162.164	0.493599	0.370952	0.656797	24.5025	0.49902	0.370932	0.67134	170.251	0.474651	0.355742	0.633305		892.967	0.9447	0.896051	0.99599	162.164	0.554173	0.357194	0.859778	24.5025	0.702788	0.463076	1.06659	170.251	0.513352	0.329787	0.799094		892.967	0.985161	0.910772	1.06563	162.164	0.643647	0.354826	1.16756	24.5025	0.536457	0.287457	1.00115	170.251	0.664937	0.364053	1.2145
906.791	0.915608	0.877727	0.955123	168.345	0.477967	0.355237	0.643099	25.5678	0.491024	0.36276	0.664639	176.784	0.459185	0.340412	0.619401		906.791	0.931518	0.872084	0.995002	168.345	0.540255	0.342281	0.852736	25.5678	0.69688	0.45527	1.06671	176.784	0.499407	0.315456	0.790626		906.791	0.98153	0.889986	1.08249	168.345	0.629754	0.339245	1.16904	25.5678	0.52382	0.277735	0.987947	176.784	0.651352	0.348594	1.21706
920.616	0.899756	0.855342	0.946475	174.526	0.463143	0.340632	0.629718	26.6332	0.483642	0.355281	0.65838	183.317	0.444574	0.326208	0.605891		920.616	0.918519	0.848758	0.994015	174.526	0.527133	0.328578	0.845672	26.6332	0.691362	0.4481	1.06668	183.317	0.486374	0.30237	0.78235		920.616	0.977912	0.869674	1.09962	174.526	0.616218	0.324805	1.16908	26.6332	0.5116	0.268519	0.974735	183.317	0.638023	0.334232	1.21794
934.441	0.884178	0.833528	0.937906	180.707	0.449105	0.327081	0.616652	27.6985	0.476836	0.348439	0.652545	189.849	0.430791	0.313073	0.592772		934.441	0.905702	0.826055	0.993029	180.707	0.514797	0.316026	0.838588	27.6985	0.686215	0.441518	1.06653	189.849	0.474234	0.290464	0.774272		934.441	0.974307	0.849826	1.11702	180.707	0.60303	0.311445	1.16761	27.6985	0.499777	0.259735	0.961662	189.849	0.624946	0.32091	1.21703
948.265	0.86887	0.81227	0.929414	186.888	0.435829	0.314534	0.6039	28.7638	0.470569	0.342187	0.647118	196.382	0.417809	0.300951	0.580041		948.265	0.893064	0.80396	0.992044	186.888	0.503236	0.30457	0.831486	28.7638	0.681422	0.435483	1.06625	196.382	0.462974	0.279677	0.766403		948.265	0.970716	0.830431	1.1347	186.888	0.590186	0.299108	1.16453	28.7638	0.488333	0.251319	0.948872	196.382	0.612113	0.308572	1.21425
962.09	0.853827	0.791555	0.920999	193.069	0.423293	0.302941	0.591459	29.8291	0.464809	0.336478	0.642085	202.915	0.405603	0.289792	0.567697		962.09	0.880603	0.782456	0.99106	193.069	0.49244	0.29416	0.824372	29.8291	0.676964	0.429955	1.06588	202.915	0.452578	0.269952	0.758753		962.09	0.967137	0.811478	1.15266	193.069	0.577678	0.287737	1.15978	29.8291	0.477252	0.243213	0.936503	202.915	0.599521	0.297166	1.20951
975.914	0.839045	0.771367	0.912661	199.25	0.411475	0.292254	0.579331	30.8945	0.459525	0.331271	0.637432	209.447	0.394149	0.279545	0.555737		975.914	0.868315	0.761527	0.990077	199.25	0.482401	0.284747	0.817252	30.8945	0.672827	0.424898	1.06542	209.447	0.443033	0.26124	0.751333		975.914	0.963572	0.792958	1.1709	199.25	0.565501	0.277281	1.15331	30.8945	0.466517	0.235365	0.924683	209.447	0.587163	0.286641	1.20276
989.739	0.824519	0.751695	0.904397	205.431	0.400354	0.282431	0.567515	31.9598	0.454687	0.326529	0.633145	215.98	0.383424	0.270166	0.544162		989.739	0.856198	0.741158	0.989094	205.431	0.473108	0.276289	0.810135	31.9598	0.668993	0.420278	1.0649	215.98	0.434326	0.253493	0.744159		989.739	0.960021	0.774861	1.18943	205.431	0.553649	0.267688	1.14509	31.9598	0.456113	0.22773	0.913532	215.98	0.575035	0.276949	1.19396
1003.56	0.810244	0.732524	0.896209	211.612	0.38991	0.273428	0.556013	33.0251	0.450268	0.322215	0.629212	222.513	0.373405	0.261611	0.532971		1003.56	0.844251	0.721334	0.988113	211.612	0.464556	0.268746	0.803032	33.0251	0.665449	0.416062	1.06432	222.513	0.426448	0.246673	0.737245		1003.56	0.956482	0.757177	1.20825	211.612	0.542115	0.258912	1.13509	33.0251	0.446025	0.220269	0.903157	222.513	0.563131	0.268045	1.18307
1017.39	0.796216	0.713842	0.888095	217.793	0.380123	0.265209	0.544829	34.0905	0.446245	0.318298	0.625623	229.045	0.364072	0.253842	0.522168		1017.39	0.83247	0.70204	0.987133	217.793	0.456736	0.262084	0.795958	34.0905	0.662179	0.41222	1.0637	229.045	0.419391	0.240743	0.730611		1017.39	0.952956	0.739896	1.22737	217.793	0.530893	0.250909	1.12331	34.0905	0.436239	0.21295	0.893659	229.045	0.551447	0.259885	1.17011
1031.21	0.782431	0.695637	0.880054	223.974	0.370975	0.257736	0.533966	35.1558	0.442592	0.314747	0.622365	235.578	0.355405	0.246822	0.511755		1031.21	0.820854	0.683262	0.986154	223.974	0.449645	0.256271	0.78893	35.1558	0.659169	0.408725	1.06307	235.578	0.41315	0.235673	0.724279		1031.21	0.949444	0.72301	1.24679	223.974	0.519977	0.243634	1.10976	35.1558	0.426742	0.205744	0.885124	235.578	0.539978	0.252426	1.1551
1045.04	0.768885	0.677896	0.872086	230.155	0.362448	0.250976	0.523432	36.2211	0.439288	0.311534	0.61943	242.111	0.347386	0.240518	0.501737		1045.04	0.8094	0.664986	0.985175	230.155	0.443278	0.251282	0.781971	36.2211	0.656407	0.405549	1.06243	242.111	0.407722	0.23144	0.718274		1045.04	0.945944	0.706509	1.26652	230.155	0.509361	0.237048	1.0945	36.2211	0.417522	0.198631	0.87763	242.111	0.52872	0.245628	1.13808
1058.86	0.755573	0.660607	0.86419	236.336	0.354526	0.244895	0.513234	37.2864	0.436312	0.308634	0.616808	248.643	0.339991	0.23489	0.49212		1058.86	0.798106	0.6472	0.984198	236.336	0.437631	0.247089	0.775108	37.2864	0.653878	0.402667	1.06181	248.643	0.403094	0.22801	0.712622		1058.86	0.942457	0.690385	1.28656	236.336	0.499039	0.231109	1.07758	37.2864	0.408566	0.191596	0.871242	248.643	0.517669	0.239444	1.11918
1072.69	0.742492	0.643759	0.856366	242.517	0.34717	0.239435	0.503381	38.3518	0.433643	0.306021	0.614489	255.176	0.333175	0.22987	0.482905		1072.69	0.786969	0.629888	0.983222	242.517	0.432662	0.243628	0.76837	38.3518	0.651571	0.400055	1.06122	255.176	0.399208	0.225307	0.707334		1072.69	0.938983	0.674629	1.30692	242.517	0.489002	0.225749	1.05924	38.3518	0.399864	0.184628	0.866016	255.176	0.506829	0.233799	1.0987
1086.51	0.729637	0.627341	0.848612	248.698	0.340335	0.234525	0.493883	39.4171	0.431264	0.303672	0.612465	261.709	0.326888	0.225391	0.474091		1086.51	0.775988	0.61304	0.982246	248.698	0.428315	0.240818	0.761792	39.4171	0.649474	0.397689	1.06067	261.709	0.396001	0.223253	0.702418		1086.51	0.935522	0.659232	1.32761	248.698	0.479244	0.22089	1.03977	39.4171	0.391404	0.177723	0.861997	261.709	0.496204	0.228619	1.07698
1100.34	0.717004	0.611342	0.840929	254.879	0.333979	0.230104	0.484746	40.4824	0.429156	0.301566	0.610728	268.241	0.321086	0.22139	0.465678		1100.34	0.76516	0.596643	0.981272	254.879	0.424533	0.238586	0.755402	40.4824	0.647574	0.395548	1.06018	268.241	0.393412	0.221776	0.69788		1100.34	0.932073	0.644187	1.34862	254.879	0.469756	0.216461	1.01945	40.4824	0.383176	0.17088	0.859221	268.241	0.485795	0.223837	1.05432
1114.16	0.704591	0.595751	0.833315	261.06	0.328062	0.226113	0.475976	41.5477	0.427301	0.299681	0.60927	274.774	0.315728	0.217811	0.457664		1114.16	0.754483	0.580684	0.980299	261.06	0.421267	0.236864	0.749231	41.5477	0.64586	0.393609	1.05977	274.774	0.391388	0.220814	0.693729		1114.16	0.928638	0.629485	1.36996	261.06	0.460531	0.212398	0.998543	41.5477	0.37517	0.164102	0.857713	274.774	0.475606	0.219392	1.03104
1127.99	0.692392	0.580557	0.825771	267.241	0.322548	0.222502	0.46758	42.6131	0.425685	0.297997	0.608084	281.307	0.310777	0.214604	0.450049		1127.99	0.743955	0.565152	0.979326	267.241	0.418468	0.23559	0.743308	42.6131	0.644321	0.391853	1.05945	281.307	0.389877	0.220305	0.689972		1127.99	0.925215	0.615119	1.39164	267.241	0.451561	0.208642	0.977306	42.6131	0.367377	0.157397	0.857491	281.307	0.465639	0.215228	1.0074
1141.81	0.680405	0.565751	0.818294	273.422	0.317405	0.219223	0.459561	43.6784	0.424289	0.296497	0.607162	287.839	0.306196	0.21172	0.44283		1141.81	0.733573	0.550036	0.978355	273.422	0.416092	0.234706	0.737657	43.6784	0.642946	0.39026	1.05924	287.839	0.38883	0.220195	0.686614		1141.81	0.921804	0.60108	1.41366	273.422	0.442839	0.20514	0.955966	43.6784	0.359788	0.150772	0.858566	287.839	0.455896	0.211293	0.983664
1155.63	0.668628	0.551327	0.810886	279.603	0.312601	0.216231	0.451921	44.7437	0.423101	0.295161	0.606496	294.372	0.301954	0.209118	0.436003		1155.63	0.723339	0.535328	0.977381	279.603	0.414096	0.23416	0.732301	44.7437	0.641723	0.38881	1.05915	294.372	0.388201	0.220432	0.683659		1155.63	0.918406	0.587366	1.43602	279.603	0.434359	0.201841	0.934732	44.7437	0.352395	0.14424	0.860943	294.372	0.446377	0.207541	0.960064
1169.46	0.657065	0.537287	0.803546	285.784	0.308107	0.213488	0.444662	45.809	0.422103	0.293973	0.606081	300.905	0.29802	0.206758	0.429565		1169.46	0.713253	0.521029	0.976395	285.784	0.412439	0.233899	0.727262	45.809	0.640643	0.387485	1.0592	300.905	0.387946	0.220966	0.681109		1169.46	0.915017	0.573983	1.45868	285.784	0.426113	0.198703	0.913787	45.809	0.345189	0.137813	0.864618	300.905	0.437084	0.203931	0.9368
1183.28	0.645722	0.523635	0.796274	291.965	0.303896	0.210955	0.437784	46.8744	0.421283	0.292915	0.605907	307.437	0.294366	0.204603	0.423511		1183.28	0.703319	0.507141	0.975386	291.965	0.41108	0.233875	0.722553	46.8744	0.639694	0.386267	1.05939	307.437	0.38802	0.221748	0.678965		1183.28	0.911637	0.560935	1.4816	291.965	0.418095	0.195684	0.893293	46.8744	0.338163	0.131504	0.869586	307.437	0.428016	0.200425	0.914046
1197.11	0.634603	0.510372	0.789073	298.146	0.299942	0.2086	0.431282	47.9397	0.420625	0.291972	0.605968	313.97	0.290965	0.20262	0.417831		1197.11	0.69354	0.493663	0.974342	298.146	0.409983	0.234041	0.718189	47.9397	0.638867	0.38514	1.05975	313.97	0.388381	0.222734	0.677222		1197.11	0.908262	0.548228	1.50474	298.146	0.410298	0.19275	0.873384	47.9397	0.331309	0.125327	0.875835	313.97	0.419174	0.196992	0.89195
1210.93	0.623711	0.497499	0.78194	304.327	0.296222	0.206391	0.425151	49.005	0.420117	0.291128	0.606257	320.503	0.287792	0.200777	0.412519		1210.93	0.683917	0.480596	0.973254	304.327	0.409108	0.234354	0.714175	49.005	0.638151	0.384086	1.06028	320.503	0.388988	0.223877	0.675871		1210.93	0.904892	0.535865	1.52805	304.327	0.402717	0.189869	0.854174	49.005	0.32462	0.119293	0.88335	320.503	0.410557	0.193604	0.870632
1224.76	0.613049	0.485017	0.774878	310.508	0.292712	0.2043	0.419385	50.0704	0.419744	0.290368	0.606764	327.035	0.284822	0.199046	0.407561		1224.76	0.674453	0.467938	0.972111	310.508	0.40842	0.23477	0.710513	50.0704	0.637537	0.383089	1.06099	327.035	0.389799	0.225134	0.6749		1224.76	0.901524	0.52385	1.55149	310.508	0.395346	0.187016	0.83575	50.0704	0.318089	0.113417	0.892114	327.035	0.402166	0.190238	0.850185
1238.58	0.602621	0.472925	0.767887	316.689	0.289392	0.202303	0.413972	51.1357	0.419493	0.289678	0.607483	333.568	0.282033	0.197403	0.402946		1238.58	0.66515	0.455685	0.970901	316.689	0.407882	0.235249	0.707197	51.1357	0.637013	0.382134	1.06189	333.568	0.390772	0.226464	0.67429		1238.58	0.898155	0.512183	1.57499	316.689	0.388178	0.184169	0.818177	51.1357	0.311711	0.107708	0.902107	333.568	0.393998	0.186877	0.830678
1252.41	0.592429	0.46122	0.760966	322.87	0.286241	0.200376	0.4089	52.201	0.419351	0.289044	0.608404	340.101	0.279404	0.195824	0.398655		1252.41	0.65601	0.443835	0.969614	322.87	0.407458	0.235755	0.704216	52.201	0.636571	0.381205	1.063	340.101	0.391865	0.227826	0.674014		1252.41	0.894785	0.500866	1.59851	322.87	0.381209	0.181311	0.801496	52.201	0.305479	0.102176	0.913304	340.101	0.386053	0.183508	0.812154
1266.23	0.582475	0.449901	0.754117	329.052	0.283239	0.1985	0.404152	53.2663	0.419305	0.288452	0.609518	346.633	0.276912	0.194289	0.394671		1266.23	0.647033	0.432385	0.96824	329.052	0.407113	0.23625	0.70155	53.2663	0.6362	0.380289	1.06432	346.633	0.393036	0.229181	0.67404		1266.23	0.891411	0.4899	1.62199	329.052	0.374433	0.178433	0.78573	53.2663	0.299388	0.0968291	0.925683	346.633	0.37833	0.180125	0.794634
1280.06	0.572761	0.438964	0.747339	335.233	0.280368	0.196659	0.399708	54.3317	0.419341	0.287888	0.610815	353.166	0.274539	0.192781	0.390971		1280.06	0.638222	0.421329	0.966768	335.233	0.406811	0.236702	0.699172	54.3317	0.63589	0.379373	1.06586	353.166	0.394242	0.230492	0.674325		1280.06	0.888032	0.479284	1.64537	335.233	0.367844	0.175526	0.77088	54.3317	0.293431	0.0916742	0.939214	353.166	0.370827	0.176724	0.778119
1293.88	0.563287	0.428407	0.740633	341.414	0.27761	0.194838	0.395547	55.397	0.419446	0.287342	0.612285	359.698	0.272266	0.191284	0.387531		1293.88	0.629577	0.410663	0.965189	341.414	0.406517	0.237081	0.697045	55.397	0.635632	0.378442	1.06761	359.698	0.39544	0.231725	0.674822		1293.88	0.884645	0.469018	1.66859	341.414	0.361437	0.172588	0.756928	55.397	0.287603	0.0867161	0.953869	359.698	0.363542	0.173307	0.762591
1307.71	0.554055	0.418225	0.734	347.595	0.274948	0.193025	0.391642	56.4623	0.419608	0.286799	0.613917	366.231	0.270072	0.189787	0.384322		1307.71	0.6211	0.400382	0.963493	347.595	0.406196	0.23736	0.695125	56.4623	0.635416	0.377485	1.06959	366.231	0.396587	0.232847	0.675469		1307.71	0.881249	0.459099	1.69157	347.595	0.355209	0.169623	0.743844	56.4623	0.281901	0.0819582	0.969616	366.231	0.356473	0.16988	0.748015
1321.53	0.545066	0.408414	0.727439	353.776	0.272366	0.191211	0.387966	57.5276	0.419813	0.286249	0.615698	372.764	0.267942	0.188278	0.381314		1321.53	0.612791	0.39048	0.961669	353.776	0.405812	0.237515	0.693359	57.5276	0.635233	0.37649	1.0718	372.764	0.397638	0.23383	0.676201		1321.53	0.877842	0.449526	1.71427	353.776	0.349153	0.166636	0.731579	57.5276	0.276317	0.0774023	0.986421	372.764	0.349619	0.166453	0.734342
1335.35	0.536319	0.39897	0.720952	359.957	0.269847	0.189389	0.384487	58.593	0.420049	0.285681	0.617617	379.296	0.265856	0.186749	0.378474		1335.35	0.604651	0.380951	0.95971	359.957	0.405331	0.237526	0.691686	58.593	0.635072	0.375447	1.07423	379.296	0.398549	0.234646	0.676939		1335.35	0.874422	0.440296	1.73659	359.957	0.343265	0.163636	0.720077	58.593	0.270849	0.073049	1.00425	379.296	0.342977	0.163036	0.721514
1349.18	0.527816	0.389887	0.714539	366.138	0.267378	0.187554	0.381173	59.6583	0.420303	0.285083	0.619658	385.829	0.2638	0.185195	0.375766		1349.18	0.59668	0.371789	0.957605	366.138	0.404718	0.237374	0.690035	59.6583	0.634924	0.374346	1.07689	385.829	0.399275	0.235272	0.677599		1349.18	0.870988	0.431407	1.75848	366.138	0.337541	0.160635	0.709269	59.6583	0.265492	0.0688974	1.02305	385.829	0.336544	0.159645	0.709462
1363	0.519555	0.38116	0.708201	372.319	0.264942	0.185704	0.37799	60.7236	0.420561	0.284447	0.621809	392.362	0.261755	0.183611	0.373155		1363	0.588879	0.362987	0.955345	372.319	0.403938	0.237045	0.688332	60.7236	0.634779	0.373177	1.07977	392.362	0.39977	0.235686	0.678089		1363	0.867538	0.422856	1.77985	372.319	0.331976	0.157647	0.699081	60.7236	0.260241	0.0649455	1.0428	392.362	0.33032	0.156295	0.698111
1376.83	0.511538	0.372784	0.701938	378.5	0.262525	0.183835	0.3749	61.7889	0.420819	0.283768	0.624062	398.894	0.259706	0.181994	0.370601		1376.83	0.581248	0.35454	0.952924	378.5	0.402958	0.236528	0.686496	61.7889	0.634635	0.371939	1.08287	398.894	0.399991	0.235869	0.678311		1376.83	0.86407	0.41464	1.80064	378.5	0.326566	0.154685	0.689435	61.7889	0.255094	0.0611893	1.06347	398.894	0.3243	0.153001	0.687384
1390.65	0.503763	0.364753	0.69575	384.681	0.260115	0.181947	0.371867	62.8543	0.421078	0.283049	0.626417	405.427	0.257638	0.180341	0.368066		1390.65	0.573787	0.346439	0.950331	384.681	0.401745	0.235811	0.684442	62.8543	0.63449	0.370634	1.08619	405.427	0.399893	0.235806	0.678161		1390.65	0.860583	0.406753	1.82077	384.681	0.321308	0.151766	0.68025	62.8543	0.250049	0.0576235	1.08505	405.427	0.318483	0.149781	0.677202
1404.48	0.49623	0.357062	0.68964	390.862	0.257703	0.180042	0.368862	63.9196	0.421337	0.28229	0.628873	411.96	0.255543	0.178656	0.36552		1404.48	0.566497	0.338679	0.947561	390.862	0.400278	0.234896	0.682101	63.9196	0.634346	0.369264	1.08972	411.96	0.399452	0.235493	0.677568		1404.48	0.857075	0.399194	1.84016	390.862	0.316196	0.148902	0.671447	63.9196	0.245103	0.0542423	1.10754	411.96	0.312864	0.146646	0.667485
1418.3	0.488938	0.349704	0.683608	397.043	0.255288	0.178129	0.365869	64.9849	0.421596	0.281494	0.631428	418.492	0.253422	0.176946	0.362952		1418.3	0.559377	0.331252	0.944606	397.043	0.398564	0.233798	0.679446	64.9849	0.634201	0.367831	1.09347	418.492	0.398675	0.234946	0.676504		1418.3	0.853545	0.391957	1.85872	397.043	0.311225	0.146104	0.662959	64.9849	0.240256	0.0510393	1.13095	418.492	0.307435	0.143606	0.658161
1432.13	0.481887	0.342675	0.677654	403.224	0.252871	0.176214	0.362877	66.0503	0.421855	0.28066	0.634082	425.025	0.251277	0.175219	0.36035		1432.13	0.552427	0.324152	0.941458	403.224	0.39661	0.232534	0.676458	66.0503	0.634057	0.366336	1.09743	425.025	0.39757	0.234181	0.674954		1432.13	0.849991	0.385038	1.8764	403.224	0.30639	0.14338	0.654729	66.0503	0.235504	0.048008	1.15527	425.025	0.302186	0.140666	0.649171
1445.95	0.475076	0.335969	0.671781	409.405	0.250455	0.174303	0.359877	67.1156	0.422114	0.279792	0.636833	431.558	0.249109	0.17348	0.357707		1445.95	0.545648	0.317372	0.938114	409.405	0.394424	0.231117	0.673125	67.1156	0.633913	0.364783	1.1016	431.558	0.396145	0.233213	0.672908		1445.95	0.846412	0.378434	1.8931	409.405	0.301686	0.140733	0.646715	67.1156	0.230847	0.0451416	1.18051	431.558	0.297111	0.137829	0.640467
1459.78	0.468504	0.329579	0.665989	415.586	0.248038	0.1724	0.356863	68.1809	0.422374	0.278889	0.63968	438.09	0.24692	0.171736	0.355018		1459.78	0.539038	0.310906	0.934566	415.586	0.392016	0.229559	0.669441	68.1809	0.633768	0.363173	1.10598	438.09	0.39441	0.232053	0.670363		1459.78	0.842805	0.37214	1.90875	415.586	0.297108	0.138168	0.638884	68.1809	0.226281	0.042433	1.20668	438.09	0.292202	0.135095	0.632014
1473.6	0.462169	0.3235	0.66028	421.767	0.245623	0.170508	0.35383	69.2462	0.422633	0.277954	0.642621	444.623	0.244711	0.169988	0.352281		1473.6	0.532597	0.304745	0.93081	421.767	0.389393	0.227872	0.665406	69.2462	0.633624	0.361509	1.11057	444.623	0.392377	0.230712	0.667324		1473.6	0.839171	0.36615	1.92327	421.767	0.292652	0.135683	0.631213	69.2462	0.221806	0.0398755	1.23378	444.623	0.287453	0.132464	0.623785
1487.43	0.456072	0.317727	0.654655	427.948	0.24321	0.16863	0.350776	70.3116	0.422893	0.276987	0.645657	451.156	0.242485	0.16824	0.349495		1487.43	0.526326	0.298885	0.926842	427.948	0.386566	0.226063	0.661025	70.3116	0.63348	0.359792	1.11536	451.156	0.390055	0.229201	0.663798		1487.43	0.835507	0.360462	1.9366	427.948	0.288313	0.133279	0.623687	70.3116	0.217419	0.0374621	1.26183	451.156	0.282855	0.129932	0.615761
1501.25	0.45021	0.312254	0.649116	434.129	0.240801	0.166766	0.347701	71.3769	0.423153	0.275991	0.648785	457.688	0.240243	0.166494	0.34666		1501.25	0.520223	0.293317	0.922659	434.129	0.383544	0.224141	0.656309	71.3769	0.633336	0.358026	1.12035	457.688	0.387457	0.227527	0.659803		1501.25	0.831812	0.35507	1.94866	434.129	0.284086	0.130951	0.616297	71.3769	0.213119	0.035186	1.29084	457.688	0.278404	0.127496	0.607931
1515.08	0.444584	0.307076	0.643666	440.31	0.238395	0.164918	0.344606	72.4422	0.423413	0.274966	0.652005	464.221	0.237987	0.16475	0.343779		1515.08	0.514288	0.288037	0.918259	440.31	0.380336	0.222112	0.651271	72.4422	0.633191	0.356212	1.12554	464.221	0.384594	0.225698	0.655356		1515.08	0.828084	0.34997	1.95938	440.31	0.279968	0.128697	0.609042	72.4422	0.208904	0.0330406	1.32083	464.221	0.274092	0.125151	0.60029
1528.9	0.439191	0.302188	0.638307	446.491	0.235993	0.163086	0.341494	73.5075	0.423674	0.273913	0.655315	470.754	0.235717	0.16301	0.340855		1528.9	0.508522	0.283038	0.913639	446.491	0.376951	0.219981	0.645931	73.5075	0.633047	0.354352	1.13093	470.754	0.381478	0.223719	0.650483		1528.9	0.824324	0.345157	1.9687	446.491	0.275955	0.126513	0.601925	73.5075	0.204772	0.0310193	1.3518	470.754	0.269915	0.12289	0.592837
1542.72	0.434032	0.297586	0.633041	452.672	0.233597	0.161268	0.338367	74.5729	0.423934	0.272835	0.658714	477.286	0.233437	0.161272	0.337893		1542.72	0.502922	0.278313	0.9088	452.672	0.3734	0.217751	0.640309	74.5729	0.632903	0.352449	1.13652	477.286	0.378123	0.221597	0.645211		1542.72	0.820528	0.340626	1.97656	452.672	0.272043	0.124391	0.594955	74.5729	0.200722	0.0291157	1.38377	477.286	0.265865	0.120709	0.585579
1556.55	0.429105	0.293263	0.627871	458.853	0.231208	0.159463	0.335231	75.6382	0.424195	0.271731	0.662202	483.819	0.231146	0.159536	0.334899		1556.55	0.497489	0.273857	0.903741	458.853	0.369693	0.215426	0.634431	75.6382	0.632759	0.350505	1.14231	483.819	0.37454	0.219335	0.639571		1556.55	0.816697	0.336373	1.9829	458.853	0.268227	0.122327	0.588143	75.6382	0.196753	0.0273239	1.41677	483.819	0.261939	0.118599	0.578522
1570.37	0.42441	0.289216	0.622801	465.034	0.228825	0.15767	0.332092	76.7035	0.424455	0.270605	0.665777	490.352	0.228847	0.157802	0.33188		1570.37	0.492223	0.269664	0.898463	465.034	0.365838	0.213007	0.628324	76.7035	0.632615	0.348522	1.14828	490.352	0.370743	0.216936	0.633598		1570.37	0.812828	0.332394	1.98767	465.034	0.264506	0.120315	0.581505	76.7035	0.192861	0.0256378	1.45081	490.352	0.258131	0.116554	0.571679
1584.2	0.419946	0.28544	0.617833	471.215	0.22645	0.155886	0.328954	77.7688	0.424716	0.269456	0.669438	496.884	0.226542	0.156066	0.328842		1584.2	0.487122	0.265728	0.89297	471.215	0.361846	0.210497	0.622016	77.7688	0.632471	0.346503	1.15445	496.884	0.366745	0.214405	0.627328		1584.2	0.808922	0.328684	1.99083	471.215	0.260875	0.118346	0.575059	77.7688	0.189047	0.0240518	1.48591	496.884	0.254436	0.114567	0.565064
1598.02	0.415712	0.281932	0.612972	477.396	0.224083	0.15411	0.325825	78.8342	0.424977	0.268285	0.673185	503.417	0.22423	0.154328	0.325795		1598.02	0.482186	0.262045	0.887265	477.396	0.357726	0.207896	0.615539	78.8342	0.632327	0.344448	1.16081	503.417	0.36256	0.211743	0.620798		1598.02	0.804976	0.325237	1.99235	477.396	0.257331	0.116415	0.568823	78.8342	0.185308	0.0225604	1.5221	503.417	0.250849	0.112629	0.558694
1611.85	0.411708	0.278687	0.608222	483.577	0.221725	0.152339	0.322713	79.8995	0.425239	0.267095	0.677017	509.95	0.221915	0.152586	0.322745		1611.85	0.477415	0.258608	0.881353	483.577	0.353489	0.205205	0.608924	79.8995	0.632183	0.342361	1.16735	509.95	0.358199	0.208953	0.614046		1611.85	0.80099	0.322049	1.9922	483.577	0.253872	0.114514	0.562821	79.8995	0.181643	0.0211584	1.55939	509.95	0.247366	0.110734	0.552587
1625.67	0.407934	0.275701	0.603589	489.758	0.219377	0.15057	0.319625	80.9648	0.4255	0.265886	0.680932	516.482	0.219597	0.150836	0.319702		1625.67	0.472808	0.255412	0.87524	489.758	0.349143	0.202425	0.602204	80.9648	0.632039	0.340243	1.17408	516.482	0.353677	0.206037	0.607113		1625.67	0.796962	0.319115	1.99034	489.758	0.250493	0.112636	0.557075	80.9648	0.178051	0.0198409	1.59781	516.482	0.243983	0.108873	0.546762
1639.5	0.40439	0.272972	0.599078	495.939	0.217039	0.148801	0.316568	82.0302	0.425761	0.264659	0.68493	523.015	0.217277	0.149078	0.316674		1639.5	0.468364	0.252453	0.868934	495.939	0.344699	0.199555	0.595409	82.0302	0.631895	0.338097	1.181	523.015	0.349007	0.202997	0.600037		1639.5	0.792893	0.31643	1.98678	495.939	0.247192	0.110774	0.551608	82.0302	0.174529	0.018603	1.63739	523.015	0.240695	0.10704	0.541239
1653.32	0.401076	0.270495	0.594694	502.12	0.214711	0.147028	0.313551	83.0955	0.426023	0.263415	0.68901	529.548	0.214956	0.147308	0.313671		1653.32	0.464084	0.249725	0.862445	502.12	0.340164	0.196597	0.588574	83.0955	0.631752	0.335923	1.1881	529.548	0.344201	0.199836	0.592858		1653.32	0.78878	0.313989	1.98152	502.12	0.243966	0.108921	0.546445	83.0955	0.171078	0.0174403	1.67816	529.548	0.237499	0.105226	0.536041
1667.15	0.397991	0.268267	0.590446	508.301	0.212396	0.145249	0.310582	84.1608	0.426285	0.262156	0.693172	536.08	0.212637	0.145524	0.310701		1667.15	0.459967	0.247223	0.855784	508.301	0.335549	0.193549	0.581729	84.1608	0.631608	0.333725	1.19538	536.08	0.339273	0.196557	0.585613		1667.15	0.784623	0.311785	1.97455	508.301	0.240813	0.107072	0.541609	84.1608	0.167694	0.0163483	1.72013	536.08	0.23439	0.103426	0.531187
1680.97	0.395138	0.266285	0.586341	514.482	0.210092	0.143461	0.307668	85.2261	0.426547	0.260882	0.697414	542.613	0.21032	0.143724	0.307774		1680.97	0.456012	0.244942	0.848964	514.482	0.330863	0.190414	0.574906	85.2261	0.631464	0.331504	1.20284	542.613	0.334234	0.193161	0.578339		1680.97	0.780422	0.309812	1.9659	514.482	0.23773	0.105219	0.537126	85.2261	0.164377	0.0153231	1.76335	542.613	0.231366	0.101633	0.526699
1694.8	0.392515	0.264546	0.582387	520.663	0.2078	0.141662	0.304817	86.2915	0.426809	0.259594	0.701736	549.146	0.208006	0.141906	0.304897		1694.8	0.45222	0.242877	0.842	520.663	0.326113	0.187192	0.568133	86.2915	0.63132	0.329261	1.21048	549.146	0.329098	0.189653	0.571071		1694.8	0.776175	0.308063	1.9556	520.663	0.234715	0.103357	0.533017	86.2915	0.161127	0.0143608	1.80783	549.146	0.228422	0.0998405	0.522598
1708.62	0.390125	0.263047	0.578595	526.844	0.205522	0.139848	0.302037	87.3568	0.427072	0.258293	0.706137	555.678	0.205697	0.140067	0.302079		1708.62	0.448589	0.241023	0.834908	526.844	0.321309	0.183884	0.561439	87.3568	0.631177	0.326998	1.21831	555.678	0.323876	0.186036	0.563843		1708.62	0.771881	0.306531	1.94369	526.844	0.231764	0.101481	0.529307	87.3568	0.15794	0.0134575	1.85361	555.678	0.225555	0.0980432	0.518905
1722.44	0.387968	0.261784	0.574976	533.025	0.203257	0.138018	0.299335	88.4221	0.427334	0.25698	0.710618	562.211	0.203393	0.138205	0.299327		1722.44	0.44512	0.239374	0.827709	533.025	0.316459	0.180492	0.554851	88.4221	0.631033	0.324718	1.2263	562.211	0.318579	0.182316	0.556686		1722.44	0.767541	0.305206	1.93023	533.025	0.228876	0.0995868	0.526016	88.4221	0.154816	0.01261	1.90072	562.211	0.222763	0.0962362	0.51564
1736.27	0.386035	0.260741	0.571537	539.207	0.201007	0.136169	0.296716	89.4874	0.427597	0.255656	0.715176	568.744	0.201095	0.13632	0.29665		1736.27	0.441808	0.237913	0.820442	539.207	0.311571	0.17702	0.548391	89.4874	0.630889	0.322421	1.23448	568.744	0.313221	0.178497	0.549628		1736.27	0.763152	0.304065	1.91538	539.207	0.226049	0.0976706	0.523167	89.4874	0.151754	0.0118148	1.9492	568.744	0.220041	0.0944153	0.512821
1750.09	0.38431	0.259895	0.568284	545.388	0.19877	0.1343	0.294189	90.5528	0.42786	0.254322	0.719812	575.276	0.198805	0.134409	0.294054		1750.09	0.438644	0.23662	0.813154	545.388	0.306652	0.17347	0.542084	90.5528	0.630746	0.32011	1.24282	575.276	0.30781	0.174586	0.542696		1750.09	0.758714	0.303075	1.89936	545.388	0.22328	0.0957294	0.520778	90.5528	0.148753	0.0110688	1.99907	575.276	0.217388	0.0925769	0.510466
1763.92	0.382778	0.259224	0.56522	551.569	0.196549	0.132409	0.291757	91.6181	0.428123	0.252978	0.724525	581.809	0.196524	0.132472	0.291546		1763.92	0.435622	0.235474	0.805891	551.569	0.30171	0.169847	0.535948	91.6181	0.630602	0.317785	1.25135	581.809	0.302359	0.170589	0.535912		1763.92	0.754226	0.302205	1.88236	551.569	0.220567	0.0937611	0.518868	91.6181	0.145811	0.0103692	2.05038	581.809	0.214799	0.0907184	0.508592
1777.74	0.381423	0.258706	0.562351	557.75	0.194343	0.130496	0.289427	92.6834	0.428386	0.251626	0.729314	588.342	0.194252	0.130508	0.28913		1777.74	0.432734	0.234456	0.798696	557.75	0.296753	0.166155	0.530001	92.6834	0.630459	0.315448	1.26004	588.342	0.296877	0.166515	0.529297		1777.74	0.749687	0.301424	1.86459	557.75	0.217908	0.0917644	0.517454	92.6834	0.142927	0.00971306	2.10317	588.342	0.212273	0.0888377	0.507215
1791.57	0.380231	0.25832	0.559677	563.931	0.192152	0.128559	0.287203	93.7487	0.428649	0.250266	0.73418	594.874	0.19199	0.128517	0.286812		1791.57	0.429974	0.233546	0.791608	563.931	0.291787	0.162399	0.524259	93.7487	0.630315	0.3131	1.26891	594.874	0.291375	0.162372	0.522869		1791.57	0.745096	0.300704	1.84623	563.931	0.215301	0.0897388	0.516551	93.7487	0.1401	0.00909781	2.15746	594.874	0.209807	0.0869337	0.50635
1805.39	0.379188	0.258047	0.5572	570.112	0.189978	0.126598	0.285088	94.8141	0.428913	0.248898	0.739122	601.407	0.18974	0.126499	0.284597		1805.39	0.427333	0.232729	0.784663	570.112	0.286818	0.158587	0.518735	94.8141	0.630172	0.310744	1.27795	601.407	0.285861	0.158168	0.516642		1805.39	0.740451	0.300018	1.82745	570.112	0.212745	0.0876848	0.516173	94.8141	0.13733	0.00852097	2.2133	601.407	0.207398	0.0850059	0.506009
1819.22	0.378281	0.257868	0.554919	576.293	0.18782	0.124614	0.283085	95.8794	0.429176	0.247524	0.744139	607.94	0.187501	0.124454	0.282487		1819.22	0.424806	0.231986	0.777891	576.293	0.281854	0.154725	0.513439	95.8794	0.630028	0.308379	1.28717	607.94	0.280345	0.153915	0.510629		1819.22	0.735753	0.299341	1.80841	576.293	0.210237	0.0856035	0.516331	95.8794	0.134614	0.0079802	2.27072	607.94	0.205043	0.0830548	0.506204
1833.04	0.377494	0.257766	0.552834	582.474	0.185679	0.122606	0.281198	96.9447	0.42944	0.246144	0.749231	614.472	0.185275	0.122384	0.280485		1833.04	0.422386	0.231304	0.771321	582.474	0.276901	0.15082	0.508379	96.9447	0.629885	0.306008	1.29655	614.472	0.274835	0.149621	0.504838		1833.04	0.731	0.298651	1.78925	582.474	0.207776	0.083497	0.517037	96.9447	0.131951	0.0074733	2.32978	614.472	0.202741	0.0810815	0.506946
1846.87	0.376816	0.257724	0.55094	588.655	0.183555	0.120577	0.279427	98.0101	0.429704	0.244759	0.754398	621.005	0.183063	0.12029	0.278595		1846.87	0.420067	0.230669	0.764977	588.655	0.271963	0.146881	0.503562	98.0101	0.629741	0.303632	1.3061	621.005	0.26934	0.145298	0.499278		1846.87	0.726192	0.297927	1.77008	588.655	0.20536	0.0813677	0.5183	98.0101	0.129342	0.0069982	2.39051	621.005	0.200489	0.0790878	0.508243
1860.69	0.376233	0.257726	0.549233	594.836	0.181448	0.118526	0.277774	99.0754	0.429968	0.243369	0.75964	627.538	0.180866	0.118174	0.276816		1860.69	0.417844	0.230069	0.758876	594.836	0.267047	0.142917	0.498991	99.0754	0.629598	0.301251	1.31583	627.538	0.263868	0.140957	0.493952		1860.69	0.721328	0.29715	1.75101	594.836	0.202988	0.0792191	0.520128	99.0754	0.126783	0.00655294	2.45295	627.538	0.198285	0.0770761	0.510104
1874.52	0.375733	0.257758	0.547704	601.017	0.179359	0.116456	0.276239	100.141	0.430233	0.241975	0.764956	634.07	0.178683	0.116037	0.27515		1874.52	0.415709	0.229491	0.753034	601.017	0.262158	0.138935	0.494669	100.141	0.629455	0.298866	1.32572	634.07	0.258424	0.136609	0.488862		1874.52	0.716407	0.296304	1.73214	601.017	0.200657	0.0770549	0.522527	100.141	0.124276	0.0061357	2.51716	634.07	0.196126	0.0750495	0.512536
1888.34	0.375301	0.257806	0.546345	607.198	0.177288	0.114369	0.274821	101.206	0.430497	0.240577	0.770346	640.603	0.176516	0.113883	0.273596		1888.34	0.413658	0.228926	0.747462	607.198	0.257301	0.134946	0.490595	101.206	0.629311	0.29648	1.33578	640.603	0.253018	0.132266	0.48401		1888.34	0.711429	0.295376	1.71351	607.198	0.198367	0.0748794	0.525502	101.206	0.121818	0.00574473	2.58318	640.603	0.194012	0.0730114	0.515543
1902.16	0.374926	0.257858	0.545143	613.379	0.175236	0.112268	0.273521	102.271	0.430762	0.239177	0.77581	647.136	0.174365	0.111713	0.272154		1902.16	0.411685	0.228365	0.742165	613.379	0.25248	0.130957	0.486769	102.271	0.629168	0.294092	1.34601	647.136	0.247654	0.127937	0.479394		1902.16	0.706394	0.294356	1.6952	613.379	0.196115	0.0726972	0.529057	102.271	0.119409	0.00537843	2.65105	647.136	0.191939	0.0709655	0.519131
1915.99	0.374595	0.257903	0.544085	619.56	0.173201	0.110153	0.272336	103.337	0.431027	0.237773	0.781348	653.668	0.172231	0.109532	0.270823		1915.99	0.409784	0.227802	0.737144	619.56	0.247699	0.12698	0.483186	103.337	0.629025	0.291705	1.35641	653.668	0.242339	0.123635	0.475012		1915.99	0.701301	0.293235	1.67723	619.56	0.1939	0.0705132	0.533196	103.337	0.117047	0.00503525	2.72083	653.668	0.189905	0.0689162	0.523303
1929.81	0.374295	0.257932	0.543154	625.741	0.171186	0.108029	0.271265	104.402	0.431291	0.236368	0.78696	660.201	0.170115	0.107341	0.2696		1929.81	0.407951	0.227231	0.732398	625.741	0.242963	0.123022	0.479844	104.402	0.628882	0.289317	1.36698	660.201	0.237079	0.11937	0.470858		1929.81	0.696149	0.292008	1.65962	625.741	0.191722	0.0683322	0.53792	104.402	0.114732	0.00471376	2.79257	660.201	0.18791	0.0668675	0.528062
1943.64	0.374014	0.257935	0.542333	631.922	0.169189	0.105899	0.270305	105.467	0.431557	0.234961	0.792645	666.734	0.168017	0.105144	0.268485		1943.64	0.406179	0.226648	0.727919	631.922	0.238276	0.119092	0.476737	105.467	0.628739	0.286932	1.37772	666.734	0.231878	0.115151	0.466929		1943.64	0.69094	0.290673	1.64239	631.922	0.189578	0.0661594	0.543231	105.467	0.112463	0.00441262	2.86632	666.734	0.185951	0.0648241	0.533409
1957.46	0.373739	0.257904	0.5416	638.103	0.167212	0.103765	0.269453	106.533	0.431822	0.233554	0.798404	673.266	0.165937	0.102945	0.267474		1957.46	0.404464	0.226049	0.723698	638.103	0.233641	0.115199	0.473859	106.533	0.628596	0.284548	1.38863	673.266	0.226741	0.110988	0.463217		1957.46	0.685672	0.28923	1.62551	638.103	0.187467	0.0639997	0.549128	106.533	0.110239	0.00413055	2.94213	673.266	0.184026	0.0627902	0.539346
1971.29	0.373457	0.257834	0.540932	644.284	0.165253	0.10163	0.268706	107.598	0.432087	0.232145	0.804237	679.799	0.163876	0.100747	0.266563		1971.29	0.4028	0.225432	0.719719	644.284	0.229061	0.111351	0.471203	107.598	0.628452	0.282168	1.39971	679.799	0.221673	0.10689	0.459717		1971.29	0.680345	0.28768	1.60898	644.284	0.185389	0.061858	0.555611	107.598	0.108059	0.00386637	3.02007	679.799	0.182134	0.0607704	0.545873
1985.11	0.373157	0.257718	0.540306	650.465	0.163315	0.0994984	0.268061	108.663	0.432353	0.230736	0.810142	686.332	0.161835	0.0985532	0.265751		1985.11	0.401184	0.224799	0.715966	650.465	0.22454	0.107556	0.468762	108.663	0.628309	0.279792	1.41095	686.332	0.216678	0.102864	0.45642		1985.11	0.674961	0.286027	1.59276	650.465	0.183341	0.059739	0.56268	108.663	0.105922	0.00361894	3.10018	686.332	0.180274	0.0587689	0.55299
1998.94	0.372826	0.257552	0.539694	656.646	0.161395	0.0973723	0.267514	109.729	0.432619	0.229327	0.816122	692.864	0.159814	0.0963672	0.265033		1998.94	0.399609	0.224149	0.712419	656.646	0.22008	0.10382	0.466526	109.729	0.628166	0.27742	1.42237	692.864	0.211759	0.098919	0.45332		1998.94	0.669517	0.284279	1.57681	656.646	0.181323	0.0576472	0.570332	109.729	0.103827	0.00338724	3.18253	692.864	0.178442	0.0567898	0.560695
2012.76	0.372452	0.257332	0.53907	662.827	0.159496	0.0952552	0.267061	110.794	0.432885	0.227919	0.822175	699.397	0.157813	0.0941922	0.264405		2012.76	0.398072	0.223483	0.709055	662.827	0.215683	0.100151	0.464489	110.794	0.628023	0.275054	1.43395	699.397	0.20692	0.0950603	0.450407		2012.76	0.664015	0.282441	1.56109	662.827	0.179333	0.0555867	0.578564	110.794	0.101773	0.00317026	3.26718	699.397	0.176639	0.054837	0.568987
2026.59	0.372021	0.257055	0.538405	669.008	0.157616	0.09315	0.266697	111.859	0.433151	0.226511	0.828301	705.93	0.155832	0.0920315	0.263864		2026.59	0.396568	0.222804	0.705849	669.008	0.211352	0.0965532	0.462642	111.859	0.62788	0.272694	1.4457	705.93	0.202163	0.0912938	0.447674		2026.59	0.658456	0.280521	1.54557	669.008	0.177371	0.0535614	0.587374	111.859	0.0997605	0.00296708	3.35419	705.93	0.174863	0.0529142	0.577863
2040.41	0.371523	0.256717	0.53767	675.189	0.155757	0.0910598	0.266419	112.925	0.433417	0.225105	0.834501	712.462	0.153873	0.0898882	0.263405		2040.41	0.395091	0.222114	0.702777	675.189	0.207089	0.0930327	0.460975	112.925	0.627738	0.27034	1.45763	712.462	0.197491	0.0876245	0.445113		2040.41	0.652838	0.278529	1.53017	675.189	0.175436	0.0515747	0.596758	112.925	0.0977874	0.00277684	3.44362	712.462	0.173112	0.0510246	0.587321
2054.24	0.370944	0.256316	0.536836	681.37	0.153917	0.0889873	0.266222	113.99	0.433683	0.2237	0.840775	718.995	0.151935	0.0877651	0.263024		2054.24	0.393638	0.221418	0.699812	681.37	0.202896	0.089594	0.45948	113.99	0.627595	0.267993	1.46972	718.995	0.192907	0.0840565	0.442714		2054.24	0.647163	0.276473	1.51487	681.37	0.173525	0.0496298	0.60671	113.99	0.0958535	0.00259872	3.53554	718.995	0.171385	0.0491714	0.597356
2068.06	0.370274	0.25585	0.535872	687.551	0.152098	0.0869353	0.266102	115.055	0.43395	0.222297	0.847123	725.528	0.150019	0.0856652	0.262717		2068.06	0.392204	0.220717	0.696927	687.551	0.198774	0.0862409	0.458148	115.055	0.627452	0.265654	1.48199	725.528	0.188412	0.0805931	0.440471		2068.06	0.641431	0.27436	1.49961	687.551	0.171639	0.0477295	0.617226	115.055	0.0939577	0.00243195	3.63002	725.528	0.16968	0.0473572	0.607963
2081.89	0.369503	0.255317	0.534758	693.732	0.150298	0.0849062	0.266053	116.121	0.434217	0.220895	0.853545	732.06	0.148125	0.083591	0.26248		2081.89	0.390785	0.220017	0.694098	693.732	0.194725	0.0829768	0.45697	116.121	0.627309	0.263323	1.49442	732.06	0.184007	0.0772371	0.438373		2081.89	0.635644	0.272199	1.48437	693.732	0.169776	0.0458761	0.6283	116.121	0.0920995	0.00227583	3.72713	732.06	0.167997	0.0455844	0.619138
2095.71	0.368634	0.254722	0.533486	699.913	0.148519	0.0829025	0.266072	117.186	0.434484	0.219497	0.860041	738.593	0.146253	0.0815448	0.262308		2095.71	0.389382	0.219321	0.691308	699.913	0.190751	0.0798044	0.455937	117.186	0.627166	0.261001	1.50703	738.593	0.179695	0.0739902	0.436415		2095.71	0.629806	0.269998	1.4691	699.913	0.167936	0.0440715	0.639923	117.186	0.090278	0.00212967	3.82694	738.593	0.166334	0.043855	0.630874
2109.53	0.367668	0.25407	0.532057	706.094	0.146761	0.0809262	0.266153	118.251	0.434751	0.2181	0.866611	745.126	0.144403	0.079529	0.262196		2109.53	0.387993	0.218633	0.688545	706.094	0.186851	0.0767259	0.45504	118.251	0.627023	0.258689	1.51981	745.126	0.175477	0.0708539	0.434588		2109.53	0.623921	0.267762	1.45382	706.094	0.166117	0.0423175	0.652089	118.251	0.0884925	0.00199284	3.92952	745.126	0.16469	0.0421708	0.643163
2123.36	0.36661	0.253365	0.530472	712.275	0.145023	0.0789795	0.266292	119.317	0.435018	0.216707	0.873256	751.658	0.142576	0.0775456	0.262141		2123.36	0.386618	0.217955	0.685799	712.275	0.183028	0.0737427	0.454272	119.317	0.626881	0.256385	1.53277	751.658	0.171353	0.0678288	0.432883		2123.36	0.617994	0.265494	1.43851	712.275	0.164319	0.0406154	0.664788	119.317	0.0867423	0.00186476	4.03496	751.658	0.163063	0.0405332	0.655995
2137.18	0.365462	0.252608	0.528734	718.456	0.143305	0.077064	0.266484	120.382	0.435285	0.215317	0.879975	758.191	0.140772	0.0755962	0.262138		2137.18	0.385257	0.21729	0.683064	718.456	0.179282	0.070856	0.453623	120.382	0.626738	0.254092	1.5459	758.191	0.167325	0.0649149	0.431295		2137.18	0.612031	0.263196	1.42321	718.456	0.16254	0.0389661	0.678009	120.382	0.0850268	0.00174487	4.14332	758.191	0.161453	0.0389433	0.669362
2151.01	0.364227	0.251801	0.526849	724.637	0.141608	0.0751811	0.266725	121.447	0.435553	0.21393	0.88677	764.724	0.13899	0.0736824	0.262183		2151.01	0.38391	0.216638	0.680338	724.637	0.175612	0.0680657	0.453085	121.447	0.626595	0.25181	1.5592	764.724	0.16339	0.0621113	0.429816		2151.01	0.606034	0.260865	1.40792	724.637	0.160781	0.03737	0.691747	121.447	0.0833451	0.00163265	4.25468	764.724	0.15986	0.0374018	0.683258
2164.83	0.362909	0.250946	0.524825	730.818	0.13993	0.0733316	0.267013	122.513	0.435821	0.212546	0.893639	771.256	0.137231	0.0718045	0.262273		2164.83	0.382576	0.215997	0.67762	730.818	0.172017	0.0653701	0.452653	122.513	0.626453	0.249538	1.57268	771.256	0.159549	0.0594154	0.428437		2164.83	0.600008	0.2585	1.39269	730.818	0.159041	0.0358269	0.706008	122.513	0.0816968	0.00152761	4.36914	771.256	0.158281	0.0359086	0.697688
2178.66	0.36151	0.250042	0.52267	736.999	0.138273	0.0715159	0.267344	123.578	0.436089	0.211166	0.900585	777.789	0.135494	0.0699632	0.262406		2178.66	0.381254	0.215368	0.674914	736.999	0.168496	0.0627678	0.452318	123.578	0.62631	0.247277	1.58633	777.789	0.155797	0.0568246	0.427153		2178.66	0.593958	0.256096	1.37755	736.999	0.15732	0.0343365	0.720795	123.578	0.080081	0.0014293	4.48678	777.789	0.156719	0.0344636	0.712658
2192.48	0.360033	0.249088	0.520394	743.181	0.136635	0.0697345	0.267717	124.643	0.436357	0.209791	0.907605	784.322	0.13378	0.0681587	0.262579		2192.48	0.379946	0.214747	0.672225	743.181	0.165047	0.0602569	0.452075	124.643	0.626168	0.245028	1.60017	784.322	0.152134	0.0543359	0.425958		2192.48	0.587888	0.253648	1.36257	743.181	0.155617	0.032898	0.736116	124.643	0.0784972	0.00133729	4.60767	784.322	0.155172	0.0330666	0.728176
2206.31	0.358483	0.248084	0.518009	749.362	0.135017	0.0679876	0.26813	125.709	0.436625	0.208419	0.914702	790.854	0.132087	0.0663913	0.262789		2206.31	0.378649	0.214134	0.66956	749.362	0.161669	0.0578353	0.451919	125.709	0.626025	0.242791	1.61418	790.854	0.148557	0.0519466	0.424844		2206.31	0.581801	0.251149	1.34778	749.362	0.153933	0.0315109	0.751977	125.709	0.0769447	0.00125118	4.73192	790.854	0.15364	0.0317169	0.744248
2220.13	0.356861	0.247028	0.515529	755.543	0.133417	0.0662755	0.268579	126.774	0.436893	0.207052	0.921875	797.387	0.130415	0.0646608	0.263036		2220.13	0.377365	0.213523	0.666927	755.543	0.15836	0.0555011	0.451844	126.774	0.625883	0.240566	1.62837	797.387	0.145064	0.0496537	0.423808		2220.13	0.575702	0.248591	1.33325	755.543	0.152267	0.0301741	0.768386	126.774	0.0754229	0.00117059	4.85962	797.387	0.152123	0.0304139	0.760883
2233.96	0.355172	0.245917	0.512965	761.724	0.131837	0.0645982	0.269064	127.839	0.437162	0.205689	0.929125	803.92	0.128765	0.0629675	0.263317		2233.96	0.376092	0.212912	0.664338	761.724	0.155118	0.053252	0.451846	127.839	0.62574	0.238353	1.64274	803.92	0.141653	0.0474541	0.422844		2233.96	0.569594	0.245967	1.31903	761.724	0.150619	0.0288867	0.785351	127.839	0.0739313	0.00109517	4.99085	803.92	0.150621	0.029157	0.778092
2247.78	0.353418	0.24475	0.510333	767.905	0.130276	0.0629557	0.269582	128.905	0.437431	0.20433	0.936452	810.452	0.127135	0.0613111	0.263629		2247.78	0.374831	0.212296	0.661804	767.905	0.151943	0.0510859	0.45192	128.905	0.625598	0.236153	1.65729	810.452	0.138323	0.045345	0.421948		2247.78	0.563482	0.243268	1.30519	767.905	0.148989	0.0276477	0.802882	128.905	0.0724691	0.00102459	5.12572	810.452	0.149134	0.0279451	0.795883
2261.61	0.351602	0.243523	0.507648	774.086	0.128732	0.0613481	0.270132	129.97	0.437699	0.202977	0.943856	816.985	0.125526	0.0596915	0.263972		2261.61	0.37358	0.21167	0.659339	774.086	0.148833	0.0490005	0.452063	129.97	0.625455	0.233965	1.67202	816.985	0.135071	0.0433232	0.421115		2261.61	0.557368	0.240486	1.2918	774.086	0.147377	0.0264559	0.820988	129.97	0.0710358	0.000958544	5.26433	816.985	0.147662	0.0267776	0.814268
2275.43	0.349729	0.242234	0.504924	780.267	0.127208	0.059775	0.270712	131.035	0.437968	0.201628	0.951338	823.518	0.123938	0.0581084	0.264344		2275.43	0.372341	0.21103	0.656957	780.267	0.145787	0.0469936	0.45227	131.035	0.625313	0.231791	1.68693	823.518	0.131895	0.0413859	0.420342		2275.43	0.551256	0.237612	1.27891	780.267	0.145782	0.0253101	0.839679	131.035	0.0696309	0.000896739	5.40677	823.518	0.146204	0.0256532	0.833259
2289.25	0.3478	0.24088	0.502178	786.448	0.125701	0.0582363	0.271321	132.101	0.438238	0.200284	0.958898	830.05	0.122369	0.0565616	0.264743		2289.25	0.371112	0.210371	0.654672	786.448	0.142803	0.0450628	0.452538	132.101	0.625171	0.22963	1.70203	830.05	0.128794	0.03953	0.419626		2289.25	0.54515	0.234638	1.26658	786.448	0.144204	0.0242091	0.858968	132.101	0.0682538	0.000838905	5.55317	830.05	0.144761	0.024571	0.852866
2303.08	0.345819	0.239457	0.499424	792.629	0.124212	0.0567317	0.271958	133.166	0.438507	0.198946	0.966537	836.583	0.120821	0.0550507	0.265168		2303.08	0.369893	0.209687	0.652502	792.629	0.13988	0.0432058	0.452864	133.166	0.625028	0.227483	1.71732	836.583	0.125765	0.0377527	0.418962		2303.08	0.539053	0.231558	1.25488	792.629	0.142644	0.0231517	0.878865	133.166	0.0669039	0.000784789	5.70361	836.583	0.143332	0.0235299	0.873104
2316.9	0.343789	0.237962	0.496679	798.81	0.122741	0.055261	0.272621	134.231	0.438777	0.197613	0.974254	843.116	0.119292	0.0535753	0.265618		2316.9	0.368684	0.208972	0.650461	798.81	0.137016	0.0414203	0.453244	134.231	0.624886	0.225349	1.73279	843.116	0.122808	0.0360512	0.418348		2316.9	0.532967	0.228363	1.24387	798.81	0.1411	0.0221364	0.899383	134.231	0.0655807	0.000734152	5.85822	843.116	0.141917	0.0225288	0.893985
2330.73	0.341713	0.236393	0.493957	804.991	0.121287	0.0538238	0.273309	135.296	0.439046	0.196285	0.982051	849.648	0.117782	0.0521349	0.266091		2330.73	0.367485	0.208221	0.648566	804.991	0.134212	0.0397041	0.453677	135.296	0.624744	0.223229	1.74845	849.648	0.119921	0.0344225	0.41778		2330.73	0.526897	0.22505	1.2336	804.991	0.139573	0.0211622	0.920536	135.296	0.0642837	0.000686772	6.01712	849.648	0.140516	0.0215666	0.915524
2344.55	0.339595	0.234746	0.491274	811.172	0.11985	0.0524196	0.274021	136.362	0.439316	0.194963	0.989927	856.181	0.116292	0.0507291	0.266587		2344.55	0.366295	0.207429	0.646834	811.172	0.131465	0.0380548	0.45416	136.362	0.624602	0.221123	1.7643	856.181	0.117101	0.0328639	0.417258		2344.55	0.520845	0.221612	1.22412	811.172	0.138062	0.0202276	0.942336	136.362	0.0630123	0.000642441	6.18041	856.181	0.139129	0.0206421	0.937735
2358.38	0.337437	0.23302	0.488644	817.353	0.118431	0.0510482	0.274757	137.427	0.439586	0.193646	0.997883	862.714	0.11482	0.0493575	0.267105		2358.38	0.365115	0.20659	0.645282	817.353	0.128774	0.0364704	0.454689	137.427	0.624459	0.219032	1.78033	862.714	0.114348	0.0313728	0.416777		2358.38	0.514814	0.218047	1.21549	817.353	0.136568	0.0193313	0.964798	137.427	0.0617661	0.000600963	6.34822	862.714	0.137755	0.0197542	0.960634
2372.2	0.335242	0.231211	0.486081	823.534	0.117028	0.0497089	0.275515	138.492	0.439857	0.192335	1.00592	869.246	0.113367	0.0480194	0.267643		2372.2	0.363943	0.205699	0.643925	823.534	0.126138	0.0349485	0.455264	138.492	0.624317	0.216954	1.79656	869.246	0.111659	0.0299466	0.416336		2372.2	0.508806	0.214354	1.20774	823.534	0.13509	0.0184721	0.987938	138.492	0.0605445	0.000562155	6.52068	869.246	0.136395	0.0189017	0.984238
2386.03	0.333013	0.229318	0.483597	829.715	0.115642	0.0484014	0.276294	139.558	0.440127	0.19103	1.01404	875.779	0.111932	0.0467143	0.268201		2386.03	0.36278	0.20475	0.642779	829.715	0.123556	0.033487	0.455881	139.558	0.624175	0.214891	1.81299	875.779	0.109034	0.0285826	0.415932		2386.03	0.502825	0.210532	1.20092	829.715	0.133628	0.0176487	1.01177	139.558	0.0593471	0.000525847	6.69791	875.779	0.135049	0.0180834	1.00856
2399.85	0.330753	0.227341	0.481205	835.896	0.114272	0.0471251	0.277094	140.623	0.440397	0.18973	1.02224	882.312	0.110516	0.0454417	0.268778		2399.85	0.361625	0.20374	0.641859	835.896	0.121027	0.0320838	0.45654	140.623	0.624033	0.212842	1.82961	882.312	0.10647	0.0272785	0.415564		2399.85	0.496873	0.206584	1.19507	835.896	0.132182	0.0168599	1.03631	140.623	0.0581733	0.000491877	6.88005	882.312	0.133716	0.0172983	1.03362
2413.68	0.328465	0.225278	0.478917	842.077	0.112919	0.0458796	0.277914	141.688	0.440668	0.188437	1.03052	888.844	0.109117	0.044201	0.269373		2413.68	0.360478	0.202664	0.641181	842.077	0.11855	0.0307369	0.457237	141.688	0.623891	0.210808	1.84642	888.844	0.103967	0.0260318	0.415229		2413.68	0.490951	0.202513	1.19021	842.077	0.130751	0.0161043	1.06158	141.688	0.0570228	0.000460096	7.06723	888.844	0.132396	0.0165451	1.05944
2427.5	0.326151	0.223129	0.476741	848.258	0.111581	0.0446644	0.278753	142.754	0.440939	0.18715	1.03889	895.377	0.107736	0.0429916	0.269986		2427.5	0.359339	0.201519	0.640757	848.258	0.116123	0.0294441	0.457972	142.754	0.623749	0.208788	1.86343	895.377	0.101523	0.0248401	0.414927		2427.5	0.485064	0.198325	1.18637	848.258	0.129336	0.0153808	1.08758	142.754	0.055895	0.000430363	7.25958	895.377	0.131089	0.0158229	1.08604
2441.33	0.323815	0.220895	0.474688	854.439	0.110259	0.0434788	0.279611	143.819	0.44121	0.185869	1.04733	901.91	0.106373	0.0418129	0.270615		2441.33	0.358207	0.200301	0.6406	854.439	0.113746	0.0282036	0.458743	143.819	0.623607	0.206784	1.88064	901.91	0.0991356	0.0237013	0.414655		2441.33	0.479212	0.194025	1.18358	854.439	0.127937	0.0146881	1.11435	143.819	0.0547896	0.000402547	7.45727	901.91	0.129795	0.0151305	1.11342
2455.15	0.321459	0.218578	0.472765	860.62	0.108953	0.0423224	0.280486	144.884	0.441481	0.184593	1.05586	908.442	0.105027	0.0406643	0.27126		2455.15	0.357083	0.199007	0.640722	860.62	0.111418	0.0270134	0.459548	144.884	0.623465	0.204794	1.89805	908.442	0.0968047	0.0226131	0.414412		2455.15	0.473399	0.189624	1.18184	860.62	0.126552	0.0140252	1.1419	144.884	0.053706	0.000376524	7.66042	908.442	0.128513	0.0144668	1.14163
2468.98	0.319085	0.216179	0.470979	866.801	0.107663	0.0411946	0.281379	145.95	0.441753	0.183325	1.06448	914.975	0.103698	0.0395453	0.271921		2468.98	0.355966	0.197637	0.641134	866.801	0.109137	0.0258716	0.460387	145.95	0.623323	0.202818	1.91566	914.975	0.0945286	0.0215735	0.414196		2468.98	0.467625	0.185131	1.18118	866.801	0.125182	0.0133908	1.17025	145.95	0.0526438	0.00035218	7.86919	914.975	0.127245	0.0138308	1.17066
2482.8	0.316697	0.213701	0.469334	872.982	0.106388	0.0400949	0.282289	147.015	0.442024	0.182062	1.07318	921.508	0.102385	0.0384551	0.272597		2482.8	0.354856	0.196189	0.641845	872.982	0.106903	0.0247765	0.461257	147.015	0.623181	0.200858	1.93348	921.508	0.092306	0.0205803	0.414007		2482.8	0.461894	0.180557	1.1816	872.982	0.123828	0.0127839	1.19942	147.015	0.0516026	0.000329406	8.08374	921.508	0.125988	0.0132214	1.20056
2496.62	0.314296	0.211147	0.467836	879.163	0.105128	0.0390227	0.283215	148.08	0.442296	0.180806	1.08197	928.04	0.10109	0.0373932	0.273288		2496.62	0.353752	0.194662	0.642862	879.163	0.104715	0.0237263	0.462157	148.08	0.623039	0.198913	1.9515	928.04	0.0901357	0.0196317	0.413842		2496.62	0.456206	0.175915	1.1831	879.163	0.122487	0.0122034	1.22942	148.08	0.050582	0.000308101	8.30422	928.04	0.124745	0.0126377	1.23133
2510.45	0.311886	0.208522	0.466487	885.344	0.103882	0.0379775	0.284157	149.146	0.442568	0.179556	1.09084	934.573	0.0998104	0.0363591	0.273993		2510.45	0.352655	0.193057	0.644192	885.344	0.102572	0.0227192	0.463087	149.146	0.622898	0.196982	1.96973	934.573	0.0880164	0.0187258	0.413702		2510.45	0.450564	0.171217	1.18568	885.344	0.121162	0.0116483	1.26029	149.146	0.0495817	0.000288172	8.53081	934.573	0.123513	0.0120787	1.26301
2524.27	0.309468	0.20583	0.465289	891.525	0.102652	0.0369586	0.285114	150.211	0.44284	0.178312	1.0998	941.106	0.0985473	0.035352	0.274711		2524.27	0.351564	0.191374	0.64584	891.525	0.100472	0.0217536	0.464046	150.211	0.622756	0.195067	1.98816	941.106	0.085947	0.0178607	0.413584		2524.27	0.44497	0.166478	1.18934	891.525	0.119851	0.0111175	1.29204	150.211	0.0486011	0.000269529	8.76367	941.106	0.122294	0.0115434	1.29561
2538.1	0.307045	0.203076	0.464243	897.706	0.101436	0.0359656	0.286086	151.276	0.443112	0.177075	1.10884	947.638	0.0973002	0.0343714	0.275442		2538.1	0.350478	0.189616	0.647811	897.706	0.0984157	0.020828	0.465032	151.276	0.622614	0.193166	2.00681	947.638	0.0839261	0.0170346	0.413488		2538.1	0.439424	0.161711	1.19406	897.706	0.118554	0.01061	1.32469	151.276	0.0476398	0.00025209	9.00297	947.638	0.121087	0.0110309	1.32917
2551.92	0.304619	0.200266	0.463348	903.887	0.100235	0.0349979	0.287073	152.342	0.443384	0.175845	1.11797	954.171	0.0960688	0.0334167	0.276186		2551.92	0.349399	0.187784	0.650106	903.887	0.0964013	0.0199406	0.466044	152.342	0.622472	0.191281	2.02567	954.171	0.0819529	0.0162459	0.413412		2551.92	0.433929	0.156931	1.19985	903.887	0.11727	0.0101249	1.35827	152.342	0.0466976	0.000235777	9.24889	954.171	0.119891	0.0105404	1.36369
2565.75	0.302192	0.197405	0.462604	910.068	0.0990473	0.034055	0.288074	153.407	0.443657	0.174621	1.12719	960.704	0.0948531	0.0324873	0.276942		2565.75	0.348325	0.185882	0.652726	910.068	0.094428	0.0190901	0.467082	153.407	0.622331	0.189411	2.04474	960.704	0.080026	0.0154931	0.413356		2565.75	0.428485	0.152152	1.20669	910.068	0.116001	0.00966126	1.39281	153.407	0.0457741	0.000220517	9.50161	960.704	0.118708	0.0100709	1.39923
2579.57	0.299767	0.1945	0.462008	916.249	0.0978741	0.0331363	0.289089	154.472	0.44393	0.173404	1.1365	967.236	0.0936527	0.0315826	0.277711		2579.57	0.347256	0.183913	0.655671	916.249	0.0924952	0.0182751	0.468144	154.472	0.622189	0.187555	2.06403	967.236	0.0781444	0.0147744	0.41332		2579.57	0.423095	0.147387	1.21455	916.249	0.114746	0.00921823	1.42832	154.472	0.0448688	0.000206243	9.76133	967.236	0.117536	0.00962167	1.43578
2593.4	0.297346	0.191557	0.461558	922.43	0.0967148	0.0322412	0.290118	155.538	0.444203	0.172193	1.1459	973.769	0.0924675	0.030702	0.278491		2593.4	0.346191	0.181881	0.658939	922.43	0.0906019	0.017494	0.46923	155.538	0.622047	0.185715	2.08353	973.769	0.076307	0.0140884	0.413301		2593.4	0.417759	0.142651	1.22342	922.43	0.113504	0.00879493	1.46484	155.538	0.0439814	0.000192892	10.0282	973.769	0.116375	0.00919182	1.4734
2607.22	0.29493	0.188582	0.46125	928.611	0.0955693	0.0313693	0.29116	156.603	0.444476	0.170989	1.15539	980.302	0.0912973	0.0298451	0.279282		2607.22	0.345132	0.179791	0.662528	928.611	0.0887474	0.0167456	0.47034	156.603	0.621906	0.183889	2.10326	980.302	0.0745129	0.0134338	0.4133		2607.22	0.412478	0.137955	1.23329	928.611	0.112276	0.00839053	1.50239	156.603	0.0431115	0.000180403	10.3025	980.302	0.115227	0.00878059	1.5121
2621.05	0.292521	0.185583	0.46108	934.792	0.0944373	0.03052	0.292215	157.668	0.444749	0.169791	1.16497	986.834	0.090142	0.0290111	0.280085		2621.05	0.344077	0.177647	0.666432	934.792	0.0869308	0.0160285	0.471472	157.668	0.621764	0.182079	2.1232	986.834	0.0727609	0.012809	0.413316		2621.05	0.407254	0.133312	1.24412	934.792	0.111061	0.00800424	1.54099	157.668	0.0422589	0.000168721	10.5844	986.834	0.114089	0.00838724	1.55192
2634.87	0.290123	0.182566	0.461044	940.973	0.0933187	0.0296928	0.293283	158.734	0.445022	0.1686	1.17464	993.367	0.0890012	0.0281996	0.280898		2634.87	0.343027	0.175454	0.670646	940.973	0.0851515	0.0153415	0.472626	158.734	0.621623	0.180283	2.14337	993.367	0.0710502	0.0122128	0.413347		2634.87	0.402088	0.128732	1.2559	940.973	0.109859	0.00763528	1.58068	158.734	0.0414231	0.000157795	10.8741	993.367	0.112963	0.00801102	1.59288
2648.7	0.287735	0.179538	0.461136	947.155	0.0922134	0.0288872	0.294363	159.799	0.445296	0.167416	1.18441	999.899	0.0878749	0.02741	0.281722		2648.7	0.341981	0.173218	0.675164	947.155	0.0834085	0.0146833	0.473801	159.799	0.621481	0.178503	2.16377	999.899	0.0693796	0.0116439	0.413394		2648.7	0.396981	0.124227	1.26859	947.155	0.10867	0.00728291	1.62148	159.799	0.0406039	0.000147575	11.1718	999.899	0.111848	0.00765123	1.63502
2662.52	0.28536	0.176505	0.46135	953.336	0.0911211	0.0281026	0.295455	160.864	0.44557	0.166238	1.19426	1006.43	0.0867628	0.0266417	0.282556		2662.52	0.340938	0.170945	0.679977	953.336	0.0817012	0.0140529	0.474997	160.864	0.62134	0.176737	2.18439	1006.43	0.0677483	0.0111012	0.413456		2662.52	0.391932	0.119805	1.28217	953.336	0.107494	0.00694643	1.66343	160.864	0.0398008	0.000138016	11.4777	1006.43	0.110743	0.00730719	1.67836
2676.34	0.283001	0.173473	0.461682	959.517	0.0900418	0.0273386	0.29656	161.93	0.445843	0.165068	1.20421	1012.96	0.0856649	0.0258943	0.283401		2676.34	0.3399	0.16864	0.685078	959.517	0.0800289	0.0134491	0.476213	161.93	0.621198	0.174987	2.20524	1012.96	0.0661554	0.0105833	0.413532		2676.34	0.386945	0.115475	1.29661	959.517	0.10633	0.00662515	1.70655	161.93	0.0390137	0.000129075	11.7921	1012.96	0.10965	0.00697824	1.72295
2690.17	0.280658	0.170449	0.462125	965.698	0.0889753	0.0265947	0.297676	162.995	0.446117	0.163903	1.21426	1019.5	0.0845808	0.0251672	0.284255		2690.17	0.338864	0.166309	0.690456	965.698	0.0783908	0.0128708	0.477448	162.995	0.621057	0.173251	2.22632	1019.5	0.0646	0.0100893	0.413621		2690.17	0.382018	0.111243	1.31188	965.698	0.10518	0.00631842	1.75087	162.995	0.0382421	0.000120713	12.1152	1019.5	0.108568	0.00666377	1.76881
2703.99	0.278332	0.167437	0.462674	971.879	0.0879214	0.0258704	0.298804	164.06	0.446392	0.162746	1.2244	1026.03	0.0835104	0.02446	0.285119		2703.99	0.337833	0.163957	0.6961	971.879	0.0767862	0.0123169	0.478703	164.06	0.620916	0.17153	2.24764	1026.03	0.0630811	0.00961806	0.413724		2703.99	0.377152	0.107116	1.32794	971.879	0.104041	0.00602559	1.79643	164.06	0.0374857	0.000112891	12.4472	1026.03	0.107496	0.00636314	1.81598
2717.82	0.276026	0.164444	0.463321	978.06	0.08688	0.0251652	0.299944	165.126	0.446666	0.161595	1.23463	1032.56	0.0824536	0.023772	0.285992		2717.82	0.336804	0.16159	0.702002	978.06	0.0752145	0.0117865	0.479976	165.126	0.620774	0.169823	2.26919	1032.56	0.0615979	0.00916854	0.413839		2717.82	0.372349	0.103099	1.34477	978.06	0.102915	0.00574607	1.84327	165.126	0.0367444	0.000105576	12.7884	1032.56	0.106435	0.00607579	1.8645
2731.64	0.273739	0.161472	0.464063	984.241	0.085851	0.0244786	0.301095	166.191	0.446941	0.160452	1.24496	1039.1	0.0814101	0.0231028	0.286874		2731.64	0.335778	0.159212	0.708156	984.241	0.0736749	0.0112786	0.481267	166.191	0.620633	0.168132	2.29097	1039.1	0.0601496	0.00873977	0.413967		2731.64	0.367607	0.0991924	1.36235	984.241	0.101801	0.00547928	1.89141	166.191	0.0360177	9.87336e-05	13.1391	1039.1	0.105384	0.00580115	1.91441
2745.47	0.271471	0.158524	0.464893	990.422	0.0848341	0.0238103	0.302257	167.256	0.447215	0.159314	1.25539	1045.63	0.0803799	0.022452	0.287766		2745.47	0.334756	0.156826	0.714559	990.422	0.0721669	0.0107922	0.482576	167.256	0.620492	0.166455	2.313	1045.63	0.0587354	0.00833081	0.414106		2745.47	0.362925	0.0953984	1.38068	990.422	0.1007	0.00522464	1.94089	167.256	0.0353053	9.23343e-05	13.4995	1045.63	0.104344	0.00553868	1.96574
2759.29	0.269222	0.155601	0.465809	996.603	0.0838293	0.0231597	0.30343	168.322	0.44749	0.158184	1.26592	1052.16	0.0793627	0.0218191	0.288666		2759.29	0.333736	0.154435	0.721208	996.603	0.0706897	0.0103265	0.483902	168.322	0.62035	0.164792	2.33527	1052.16	0.0573544	0.00794078	0.414257		2759.29	0.358303	0.0917172	1.39975	996.603	0.0996099	0.00498163	1.99174	168.322	0.0346071	8.63492e-05	13.8698	1052.16	0.103314	0.00528786	2.01853
2773.12	0.266992	0.152707	0.466806	1002.78	0.0828363	0.0225264	0.304613	169.387	0.447765	0.15706	1.27654	1058.69	0.0783583	0.0212036	0.289575		2773.12	0.33272	0.152044	0.728098	1002.78	0.0692428	0.00988069	0.485246	169.387	0.620209	0.163145	2.35778	1058.69	0.0560058	0.0075688	0.414419		2773.12	0.353739	0.0881486	1.41955	1002.78	0.0985319	0.00474974	2.04401	169.387	0.0339226	8.07516e-05	14.2504	1058.69	0.102294	0.00504819	2.07282
2786.94	0.26478	0.149843	0.467879	1008.96	0.0818552	0.0219101	0.305808	170.452	0.448041	0.155943	1.28726	1065.23	0.0773667	0.020605	0.290493		2786.94	0.331707	0.149654	0.735228	1008.96	0.0678255	0.00945384	0.486606	170.452	0.620068	0.161511	2.38054	1065.23	0.054689	0.00721407	0.414591		2786.94	0.349234	0.0846923	1.44009	1008.96	0.0974655	0.00452847	2.09773	170.452	0.0332517	7.55164e-05	14.6415	1065.23	0.101284	0.00481919	2.12865
2800.77	0.262586	0.14701	0.469026	1015.15	0.0808856	0.0213101	0.307013	171.518	0.448316	0.154833	1.29809	1071.76	0.0763876	0.0200229	0.291419		2800.77	0.330697	0.147268	0.742595	1015.15	0.0664371	0.0090452	0.487982	171.518	0.619927	0.159892	2.40355	1071.76	0.0534031	0.0068758	0.414773		2800.77	0.344786	0.0813474	1.46136	1015.15	0.0964107	0.00431735	2.15295	171.518	0.0325941	7.06201e-05	15.0435	1071.76	0.100284	0.00460041	2.18608
2814.59	0.26041	0.144209	0.470243	1021.33	0.0799275	0.0207262	0.308228	172.583	0.448592	0.15373	1.30901	1078.29	0.0754209	0.019457	0.292354		2814.59	0.32969	0.14489	0.750196	1021.33	0.0650772	0.00865401	0.489374	172.583	0.619786	0.158288	2.42681	1078.29	0.0521475	0.00655323	0.414965		2814.59	0.340395	0.0781128	1.48335	1021.33	0.0953673	0.00411592	2.20969	172.583	0.0319494	6.60409e-05	15.4566	1078.29	0.0992939	0.0043914	2.24513
2828.42	0.258253	0.141444	0.471527	1027.51	0.0789808	0.020158	0.309454	173.648	0.448867	0.152633	1.32004	1084.82	0.0744665	0.0189067	0.293296		2828.42	0.328686	0.14252	0.758029	1027.51	0.0637452	0.00827954	0.490782	173.648	0.619645	0.156697	2.45032	1084.82	0.0509214	0.00624565	0.415167		2828.42	0.33606	0.074987	1.50607	1027.51	0.0943352	0.00392375	2.26802	173.648	0.0313176	6.17583e-05	15.8811	1084.82	0.0983136	0.00419173	2.30587
2842.24	0.256113	0.138713	0.472874	1033.69	0.0780453	0.019605	0.31069	174.714	0.449143	0.151543	1.33117	1091.36	0.0735241	0.0183716	0.294247		2842.24	0.327685	0.140163	0.766093	1033.69	0.0624404	0.0079211	0.492205	174.714	0.619504	0.155121	2.47409	1091.36	0.0497241	0.00595238	0.415378		2842.24	0.33178	0.0719684	1.52953	1033.69	0.0933143	0.00374043	2.32795	174.714	0.0306982	5.77531e-05	16.3173	1091.36	0.0973431	0.004001	2.36832
2856.06	0.253991	0.136019	0.474283	1039.87	0.0771209	0.0190668	0.311936	175.779	0.449419	0.15046	1.3424	1097.89	0.0725937	0.0178514	0.295206		2856.06	0.326687	0.137818	0.774386	1039.87	0.0611623	0.007578	0.493643	175.779	0.619363	0.15356	2.49812	1097.89	0.048555	0.00567276	0.415598		2856.06	0.327554	0.0690549	1.55371	1039.87	0.0923044	0.00356556	2.38955	175.779	0.030091	5.40074e-05	16.7657	1097.89	0.0963821	0.00381883	2.43255
2869.89	0.251887	0.133362	0.475751	1046.05	0.0762074	0.0185431	0.313193	176.844	0.449696	0.149383	1.35374	1104.42	0.071675	0.0173457	0.296172		2869.89	0.325693	0.13549	0.782906	1046.05	0.0599104	0.00724961	0.495096	176.844	0.619222	0.152012	2.52241	1104.42	0.0474134	0.00540617	0.415827		2869.89	0.323382	0.0662446	1.57864	1046.05	0.0913054	0.00339877	2.45285	176.844	0.0294959	5.05043e-05	17.2264	1104.42	0.0954306	0.00364483	2.49861
2883.71	0.2498	0.130742	0.477274	1052.23	0.0753048	0.0180335	0.314459	177.91	0.449972	0.148313	1.36518	1110.95	0.0707679	0.016854	0.297147		2883.71	0.324701	0.133178	0.791654	1052.23	0.0586841	0.0069353	0.496564	177.91	0.619081	0.150478	2.54696	1110.95	0.0462986	0.005152	0.416064		2883.71	0.319264	0.0635353	1.60429	1052.23	0.0903173	0.00323967	2.51791	177.91	0.0289126	4.72282e-05	17.6999	1110.95	0.0944885	0.00347866	2.56653
2897.54	0.24773	0.128161	0.478852	1058.41	0.0744128	0.0175377	0.315735	178.975	0.450249	0.14725	1.37673	1117.49	0.0698724	0.016376	0.298129		2897.54	0.323712	0.130884	0.800627	1058.41	0.0574829	0.00663449	0.498046	178.975	0.61894	0.148958	2.57177	1117.49	0.04521	0.00490968	0.416309		2897.54	0.315197	0.0609245	1.6307	1058.41	0.0893398	0.00308794	2.58477	178.975	0.0283407	4.41644e-05	18.1866	1117.49	0.0935557	0.00331996	2.63638
2911.36	0.245678	0.125619	0.480482	1064.59	0.0735314	0.0170553	0.317021	180.04	0.450525	0.146193	1.38839	1124.02	0.0689881	0.0159113	0.299118		2911.36	0.322726	0.128611	0.809826	1064.59	0.0563063	0.0063466	0.499542	180.04	0.618799	0.147452	2.59686	1124.02	0.044147	0.00467868	0.416562		2911.36	0.311183	0.05841	1.65785	1064.59	0.0883729	0.00294323	2.65347	180.04	0.0277802	4.12991e-05	18.6866	1124.02	0.0926321	0.00316841	2.70821
2925.19	0.243642	0.123115	0.482162	1070.78	0.0726605	0.0165858	0.318316	181.106	0.450802	0.145144	1.40015	1130.55	0.0681151	0.0154596	0.300115		2925.19	0.321744	0.126358	0.819249	1070.78	0.0551537	0.00607109	0.501052	181.106	0.618658	0.14596	2.62221	1130.55	0.043109	0.00445846	0.416822		2925.19	0.30722	0.0559892	1.68575	1070.78	0.0874165	0.00280522	2.72408	181.106	0.0272308	3.86195e-05	19.2006	1130.55	0.0917177	0.00302369	2.78208
2939.01	0.241623	0.120651	0.483891	1076.96	0.0717998	0.0161291	0.319622	182.171	0.45108	0.1441	1.41202	1137.09	0.0672531	0.0150205	0.30112		2939.01	0.320764	0.124128	0.828897	1076.96	0.0540248	0.00580744	0.502576	182.171	0.618517	0.144481	2.64784	1137.09	0.0420954	0.00424854	0.41709		2939.01	0.303307	0.0536596	1.71442	1076.96	0.0864705	0.00267361	2.79664	182.171	0.0266922	3.61136e-05	19.7287	1137.09	0.0908122	0.0028855	2.85803
2952.84	0.239622	0.118226	0.485666	1083.14	0.0709494	0.0156848	0.320936	183.236	0.451357	0.143064	1.424	1143.62	0.066402	0.0145937	0.302131		2952.84	0.319787	0.121921	0.83877	1083.14	0.052919	0.00555514	0.504113	183.236	0.618376	0.143016	2.67375	1143.62	0.0411057	0.00404843	0.417366		2952.84	0.299444	0.0514185	1.74386	1083.14	0.0855346	0.00254812	2.87121	183.236	0.0261643	3.37702e-05	20.2715	1143.62	0.0899157	0.00275356	2.93614
2966.66	0.237636	0.115841	0.487486	1089.32	0.070109	0.0152525	0.322261	184.302	0.451634	0.142034	1.43609	1150.15	0.0655617	0.0141789	0.30315		2966.66	0.318814	0.119738	0.848868	1089.32	0.0518358	0.0053137	0.505664	184.302	0.618236	0.141565	2.69993	1150.15	0.0401392	0.00385769	0.417648		2966.66	0.29563	0.0492635	1.77408	1089.32	0.0846089	0.00242845	2.94783	184.302	0.0256469	3.15787e-05	20.8293	1150.15	0.0890281	0.00262758	3.01646
2980.49	0.235667	0.113496	0.489349	1095.5	0.0692786	0.0148319	0.323594	185.367	0.451912	0.14101	1.4483	1156.68	0.064732	0.0137757	0.304177		2980.49	0.317843	0.11758	0.859191	1095.5	0.0507748	0.00508268	0.507228	185.367	0.618095	0.140127	2.72639	1156.68	0.0391954	0.00367587	0.417937		2980.49	0.291865	0.0471919	1.80509	1095.5	0.0836933	0.00231435	3.02658	185.367	0.0251396	2.95292e-05	21.4026	1156.68	0.0881492	0.00250731	3.09905
2994.31	0.233715	0.11119	0.491255	1101.68	0.068458	0.0144228	0.324938	186.432	0.45219	0.139993	1.46061	1163.22	0.0639128	0.0133837	0.30521		2994.31	0.316875	0.115448	0.86974	1101.68	0.0497355	0.00486162	0.508805	186.432	0.617954	0.138702	2.75314	1163.22	0.0382739	0.00350257	0.418233		2994.31	0.288148	0.0452011	1.83689	1101.68	0.0827875	0.00220556	3.1075	186.432	0.0246424	2.76127e-05	21.9917	1163.22	0.087279	0.00239248	3.18398
3008.14	0.231778	0.108923	0.493202	1107.86	0.0676471	0.0140247	0.32629	187.497	0.452468	0.138983	1.47304	1169.75	0.063104	0.0130028	0.30625		3008.14	0.31591	0.113342	0.880515	1107.86	0.0487174	0.00465011	0.510394	187.497	0.617814	0.137291	2.78018	1169.75	0.037374	0.00333739	0.418535		3008.14	0.284478	0.0432885	1.8695	1107.86	0.0818915	0.00210183	3.19065	187.497	0.0241551	2.58204e-05	22.5971	1169.75	0.0864174	0.00228286	3.27131
3021.96	0.229858	0.106696	0.495189	1114.04	0.0668459	0.0136376	0.327652	188.563	0.452746	0.137979	1.48558	1176.28	0.0623054	0.0126326	0.307297		3021.96	0.314948	0.111262	0.891518	1114.04	0.0477202	0.00444773	0.511996	188.563	0.617673	0.135893	2.8075	1176.28	0.0364952	0.00317995	0.418843		3021.96	0.280855	0.0414517	1.90293	1114.04	0.0810053	0.00200294	3.2761	188.563	0.0236773	2.41444e-05	23.2193	1176.28	0.0855642	0.00217822	3.36112
3035.79	0.227954	0.104508	0.497214	1120.22	0.0660541	0.0132609	0.329023	189.628	0.453024	0.136982	1.49823	1182.81	0.0615169	0.0122728	0.308352		3035.79	0.313989	0.10921	0.902748	1120.22	0.0467435	0.00425409	0.513611	189.628	0.617532	0.134508	2.83512	1182.81	0.0356371	0.0030299	0.419157		3035.79	0.277278	0.039688	1.93719	1120.22	0.0801286	0.00190867	3.36391	189.628	0.0232091	2.2577e-05	23.8588	1182.81	0.0847196	0.00207832	3.45346
3049.61	0.226065	0.102359	0.499277	1126.4	0.0652717	0.0128945	0.330404	190.693	0.453303	0.135991	1.51101	1189.35	0.0607384	0.0119231	0.309413		3049.61	0.313033	0.107185	0.914209	1126.4	0.0457867	0.00406883	0.515239	190.693	0.617392	0.133136	2.86304	1189.35	0.0347992	0.00288689	0.419478		3049.61	0.273747	0.037995	1.97229	1126.4	0.0792614	0.00181879	3.45415	190.693	0.02275	2.11113e-05	24.5159	1189.35	0.0838832	0.00198296	3.54842
3063.43	0.224192	0.100248	0.501376	1132.59	0.0644986	0.0125381	0.331793	191.759	0.453581	0.135006	1.5239	1195.88	0.0599698	0.0115833	0.310481		3063.43	0.31208	0.105188	0.925899	1132.59	0.0448495	0.00389159	0.516878	191.759	0.617251	0.131777	2.89125	1195.88	0.033981	0.00275059	0.419804		3063.43	0.27026	0.0363702	2.00825	1132.59	0.0784036	0.00173311	3.54688	191.759	0.0223001	1.97407e-05	25.1913	1195.88	0.0830551	0.00189194	3.64606
3077.26	0.222335	0.0981757	0.503512	1138.77	0.0637346	0.0121915	0.333192	192.824	0.45386	0.134029	1.5369	1202.41	0.0592109	0.011253	0.311555		3077.26	0.311129	0.103219	0.937822	1138.77	0.0439315	0.00372201	0.51853	192.824	0.617111	0.13043	2.91976	1202.41	0.0331821	0.0026207	0.420135		3077.26	0.266818	0.0348113	2.04508	1138.77	0.0775551	0.00165143	3.64216	192.824	0.0218591	1.8459e-05	25.8853	1202.41	0.0822352	0.00180507	3.74647
3091.08	0.220492	0.0961413	0.505682	1144.95	0.0629797	0.0118543	0.3346	193.889	0.454139	0.133057	1.55003	1208.94	0.0584616	0.010932	0.312637		3091.08	0.310182	0.101279	0.949979	1144.95	0.0430322	0.00355978	0.520193	193.889	0.61697	0.129097	2.94858	1208.94	0.0324019	0.00249691	0.420473		3091.08	0.26342	0.0333159	2.08279	1144.95	0.0767157	0.00157358	3.74008	193.889	0.0214267	1.72605e-05	26.5986	1208.94	0.0814234	0.00172215	3.84971
3104.91	0.218666	0.0941443	0.507887	1151.13	0.0622337	0.0115263	0.336017	194.955	0.454418	0.132092	1.56327	1215.48	0.0577217	0.0106201	0.313725		3104.91	0.309237	0.0993668	0.962371	1151.13	0.0421514	0.00340457	0.521869	194.955	0.61683	0.127776	2.9777	1215.48	0.03164	0.00237893	0.420815		3104.91	0.260065	0.0318817	2.1214	1151.13	0.0758855	0.00149937	3.8407	194.955	0.021003	1.61397e-05	27.3316	1215.48	0.0806195	0.001643	3.95588
3118.73	0.216854	0.0921846	0.510124	1157.31	0.0614966	0.0112073	0.337443	196.02	0.454697	0.131133	1.57664	1222.01	0.0569912	0.010317	0.314819		3118.73	0.308296	0.0974833	0.975001	1157.31	0.0412886	0.00325609	0.523557	196.02	0.616689	0.126468	3.00714	1222.01	0.0308961	0.00226651	0.421163		3118.73	0.256753	0.0305064	2.16092	1157.31	0.0750642	0.00142863	3.94409	196.02	0.0205876	1.50916e-05	28.085	1222.01	0.0798237	0.00156747	4.06504
3132.56	0.215057	0.0902617	0.512395	1163.49	0.0607682	0.010897	0.338878	197.085	0.454977	0.130181	1.59013	1228.54	0.05627	0.0100225	0.315921		3132.56	0.307357	0.0956284	0.987869	1163.49	0.0404435	0.00311405	0.525256	197.085	0.616549	0.125172	3.03689	1228.54	0.0301697	0.00215937	0.421516		3132.56	0.253483	0.029188	2.20137	1163.49	0.0742519	0.0013612	4.05034	197.085	0.0201804	1.41116e-05	28.8592	1228.54	0.0790356	0.00149538	4.17729
3146.38	0.213275	0.0883751	0.514697	1169.67	0.0600484	0.0105953	0.340322	198.151	0.455257	0.129235	1.60374	1235.08	0.0555579	0.00973629	0.317029		3146.38	0.306421	0.0938021	1.00098	1169.67	0.0396156	0.00297818	0.526967	198.151	0.616409	0.123888	3.06695	1235.08	0.0294603	0.00205727	0.421874		3146.38	0.250254	0.0279242	2.24276	1169.67	0.0734483	0.00129694	4.15952	198.151	0.0197813	1.31951e-05	29.6548	1235.08	0.0782554	0.00142658	4.29272
3160.21	0.211508	0.0865244	0.517031	1175.85	0.0593372	0.0103018	0.341776	199.216	0.455536	0.128295	1.61748	1241.61	0.0548548	0.00945817	0.318143		3160.21	0.305488	0.0920044	1.01433	1175.85	0.0388048	0.00284819	0.528689	199.216	0.616268	0.122617	3.09734	1241.61	0.0287676	0.00195999	0.422236		3160.21	0.247067	0.0267129	2.28512	1175.85	0.0726534	0.00123569	4.27171	199.216	0.0193901	1.23382e-05	30.4725	1241.61	0.0774829	0.00136093	4.41141
3174.03	0.209756	0.0847091	0.519396	1182.03	0.0586343	0.0100163	0.343238	200.281	0.455817	0.127361	1.63134	1248.14	0.0541606	0.00918793	0.319264		3174.03	0.304558	0.0902353	1.02793	1182.03	0.0380105	0.00272386	0.530423	200.281	0.616128	0.121358	3.12804	1248.14	0.0280912	0.00186728	0.422604		3174.03	0.243921	0.0255523	2.32845	1182.03	0.0718671	0.00117731	4.387	200.281	0.0190066	1.15368e-05	31.3129	1248.14	0.0767179	0.00129827	4.53345
3187.86	0.208018	0.0829288	0.521791	1188.21	0.0579398	0.00973871	0.344709	201.347	0.456097	0.126434	1.64532	1254.67	0.0534752	0.00892533	0.320392		3187.86	0.30363	0.0884945	1.04178	1188.21	0.0372324	0.00260492	0.532168	201.347	0.615988	0.120111	3.15908	1254.67	0.0274308	0.00177894	0.422976		3187.86	0.240814	0.0244403	2.37278	1188.21	0.0710893	0.00112168	4.50547	201.347	0.0186307	1.07874e-05	32.1765	1254.67	0.0759606	0.00123848	4.65895
3201.68	0.206295	0.0811831	0.524216	1194.4	0.0572535	0.00946871	0.34619	202.412	0.456377	0.125513	1.65943	1261.21	0.0527985	0.00867018	0.321525		3201.68	0.302706	0.0867822	1.05587	1194.4	0.0364703	0.00249115	0.533924	202.412	0.615848	0.118876	3.19044	1261.21	0.0267858	0.00169476	0.423352		3201.68	0.237747	0.023375	2.41812	1194.4	0.0703199	0.00106866	4.62721	202.412	0.0182622	1.00867e-05	33.0641	1261.21	0.0752107	0.00118142	4.78799
3215.51	0.204585	0.0794713	0.526671	1200.58	0.0565754	0.00920612	0.347679	203.477	0.456658	0.124598	1.67368	1267.74	0.0521303	0.00842225	0.322666		3215.51	0.301784	0.085098	1.07022	1200.58	0.0357238	0.00238232	0.535692	203.477	0.615708	0.117654	3.22214	1267.74	0.026156	0.00161455	0.423733		3215.51	0.234719	0.0223547	2.46449	1200.58	0.0695589	0.00101813	4.7523	203.477	0.017901	9.4315e-06	33.9762	1267.74	0.0744682	0.00112698	4.92068
3229.33	0.20289	0.0777931	0.529154	1206.76	0.0559053	0.00895076	0.349177	204.543	0.456938	0.123689	1.68805	1274.27	0.0514706	0.00818136	0.323813		3229.33	0.300865	0.0834418	1.08483	1206.76	0.0349926	0.00227823	0.537471	204.543	0.615567	0.116442	3.25417	1274.27	0.025541	0.00153812	0.424119		3229.33	0.23173	0.0213775	2.51192	1206.76	0.0688061	0.00096997	4.88085	204.543	0.017547	8.81881e-06	34.9137	1274.27	0.0737331	0.00107503	5.05712
3243.15	0.201209	0.0761479	0.531666	1212.94	0.0552431	0.00870241	0.350684	205.608	0.457219	0.122786	1.70255	1280.8	0.0508193	0.0079473	0.324966		3243.15	0.299949	0.0818135	1.09969	1212.94	0.0342763	0.00217866	0.539261	205.608	0.615427	0.115243	3.28654	1280.8	0.0249405	0.00146529	0.424508		3243.15	0.228778	0.0204418	2.56042	1212.94	0.0680615	0.00092408	5.01295	205.608	0.0172	8.24589e-06	35.8771	1280.8	0.0730052	0.00102546	5.19742
3256.98	0.199542	0.0745352	0.534206	1219.12	0.0545888	0.0084609	0.3522	206.673	0.4575	0.12189	1.71718	1287.34	0.0501762	0.00771988	0.326125		3256.98	0.299036	0.0802128	1.11481	1219.12	0.0335747	0.00208343	0.541062	206.673	0.615287	0.114055	3.31925	1287.34	0.0243541	0.0013959	0.424902		3256.98	0.225865	0.0195459	2.61001	1219.12	0.0673249	0.000880349	5.14869	206.673	0.0168598	7.71018e-06	36.8671	1287.34	0.0722845	0.000978163	5.34169
3270.8	0.197889	0.0729546	0.536774	1225.3	0.0539422	0.00822603	0.353725	207.739	0.457781	0.120999	1.73194	1293.87	0.0495412	0.00749892	0.327291		3270.8	0.298125	0.0786395	1.1302	1225.3	0.0328875	0.00199234	0.542874	207.739	0.615147	0.112879	3.35231	1293.87	0.0237815	0.00132979	0.4253		3270.8	0.222988	0.0186881	2.66071	1225.3	0.0665963	0.000838676	5.28817	207.739	0.0165263	7.20924e-06	37.8847	1293.87	0.0715709	0.000933034	5.49003
3284.63	0.19625	0.0714055	0.539369	1231.48	0.0533032	0.00799764	0.355259	208.804	0.458063	0.120115	1.74684	1300.4	0.0489142	0.00728424	0.328463		3284.63	0.297217	0.0770933	1.14586	1231.48	0.0322143	0.00190521	0.544696	208.804	0.615007	0.111714	3.38572	1300.4	0.0232223	0.00126679	0.425701		3284.63	0.220148	0.017867	2.71255	1231.48	0.0658755	0.000798966	5.4315	208.804	0.0161995	6.74083e-06	38.9304	1300.4	0.0708643	0.000889976	5.64257
3298.45	0.194624	0.0698873	0.541992	1237.66	0.0526719	0.00777553	0.356802	209.869	0.458344	0.119236	1.76188	1306.93	0.0482952	0.00707565	0.329641		3298.45	0.296312	0.0755741	1.16179	1237.66	0.0315549	0.00182188	0.54653	209.869	0.614867	0.110561	3.41948	1306.93	0.0226763	0.00120677	0.426107		3298.45	0.217344	0.0170811	2.76554	1237.66	0.0651626	0.000761127	5.57879	209.869	0.0158791	6.30284e-06	40.0051	1306.93	0.0701647	0.000848893	5.79942
3312.28	0.193011	0.0683997	0.544641	1243.84	0.052048	0.00755954	0.358354	210.935	0.458626	0.118364	1.77705	1313.47	0.047684	0.006873	0.330826		3312.28	0.29541	0.0740815	1.17799	1243.84	0.030909	0.00174218	0.548374	210.935	0.614727	0.109419	3.4536	1313.47	0.0221431	0.00114959	0.426516		3312.28	0.214576	0.0163289	2.81972	1243.84	0.0644574	0.00072507	5.73014	210.935	0.015565	5.89329e-06	41.1096	1313.47	0.0694721	0.000809697	5.96071
3326.1	0.191412	0.0669421	0.547317	1250.02	0.0514315	0.00734951	0.359915	212	0.458908	0.117497	1.79235	1320	0.0470806	0.00667611	0.332017		3326.1	0.29451	0.0726153	1.19446	1250.02	0.0302764	0.00166596	0.55023	212	0.614587	0.108288	3.48808	1320	0.0216225	0.0010951	0.42693		3326.1	0.211843	0.0156091	2.8751	1250.02	0.0637598	0.000690714	5.88566	212	0.0152572	5.51034e-06	42.2447	1320	0.0687862	0.000772301	6.12656

## Sheet: Figure 3
The outcome: All-cause mortality
LPA	Hazard ratio	Lower limit of 95% CI	Upper limit of 95% CI	MPA	Hazard ratio	Lower limit of 95% CI	Upper limit of 95% CI	VPA	Hazard ratio	Lower limit of 95% CI	Upper limit of 95% CI	MVPA	Hazard ratio	Lower limit of 95% CI	Upper limit of 95% CI
<1750	1	1	1	<150	1	1	1	0	1	1	1	<275	1	1	1
1750-2099	0.9	0.7	1.16	150-299	0.61	0.47	0.79	1-14	0.58	0.44	0.75	275-449	0.54	0.41	0.71
2100-2449	0.6	0.43	0.84	300-449	0.41	0.29	0.56	15-29	0.52	0.37	0.73	450-624	0.36	0.24	0.55
≥2450	0.6	0.39	0.93	≥450	0.24	0.15	0.36	≥30	0.43	0.26	0.7	≥625	0.3	0.16	0.54
The outcome: Cancer mortality
LPA	Hazard ratio	Lower limit of 95% CI	Upper limit of 95% CI	MPA	Hazard ratio	Lower limit of 95% CI	Upper limit of 95% CI	VPA	Hazard ratio	Lower limit of 95% CI	Upper limit of 95% CI	MVPA	Hazard ratio	Lower limit of 95% CI	Upper limit of 95% CI
<1750	1	1	1	<150	1	1	1	0	1	1	1	<275	1	1	1
1750-2099	1.09	0.76	1.57	150-299	0.73	0.49	1.1	1-14	0.58	0.39	0.86	275-449	0.72	0.5	1.06
2100-2449	0.57	0.34	0.96	300-449	0.7	0.44	1.11	15-29	0.81	0.52	1.25	450-624	0.57	0.34	0.96
≥2450	0.8	0.45	1.42	≥450	0.37	0.2	0.67	≥30	0.61	0.32	1.17	≥625	0.27	0.11	0.69
The outcome: CVD mortality
LPA	Hazard ratio	Lower limit of 95% CI	Upper limit of 95% CI	MPA	Hazard ratio	Lower limit of 95% CI	Upper limit of 95% CI	VPA	Hazard ratio	Lower limit of 95% CI	Upper limit of 95% CI	MVPA	Hazard ratio	Lower limit of 95% CI	Upper limit of 95% CI
<1750	1	1	1	<150	1	1	1	0	1	1	1	<275	1	1	1
1750-2099	0.64	0.37	1.1	150-299	0.81	0.48	1.35	1-14	0.99	0.61	1.6	275-449	0.5	0.28	0.89
2100-2449	0.74	0.4	1.36	300-449	0.37	0.18	0.77	15-29	0.38	0.17	0.88	450-624	0.32	0.13	0.82
≥2450	0.31	0.09	1.02	≥450	0.32	0.13	0.79	≥30	0.35	0.1	1.15	≥625	0.38	0.11	1.29

## Sheet: Figure 4
LPA	PAF	Lower limit of 95% CI	Upper limit of 95% CI	MPA	PAF	Lower limit of 95% CI	Upper limit of 95% CI	VPA	PAF	Lower limit of 95% CI	Upper limit of 95% CI	MVPA	PAF	Lower limit of 95% CI	Upper limit of 95% CI
< 1750	18.75	2.46	32.32	<150	28.04	20.79	34.63	0	31.06	15.56	43.71	<275	47.09	30.07	59.96
1750-2099	9.13	0	18.52	150-299	22.39	13.79	30.14	0-14	6.13	0	15.74	275-449	8.79	0.1	16.72
2100-2449	0	0	5.87	300-449	6.95	1.13	12.43	15-29	2.24	0	8.37	450-624	1.01	0	5.32

## Sheet: Figure 5
LPA (minutes/week)	MPA (minutes/week)	HR (95% CI)				LPA (minutes/week)	VPA (minutes/week)	HR (95% CI)				MPA (minutes/week)	VPA (minutes/week)	HR (95% CI)
		All-cause mortality	Cancer mortality	CVD mortality				All-cause mortality	Cancer mortality	CVD mortality				All-cause mortality	Cancer mortality	CVD mortality
< 1750	< 150	1.00 (ref)	1.00 (ref)	1.00 (ref)		< 1750	0	1.00 (ref)	1.00 (ref)	1.00 (ref)		< 150	0	1.00 (ref)	1.00 (ref)	1.00 (ref)
< 1750	150-299	0.54 (0.38,0.76)	0.72 (0.43,1.21)	0.74 (0.40,1.39)		< 1750	1-14	0.48 (0.32,0.71)	0.48 (0.26,0.89)	0.71 (0.35,1.41)		< 150	1-14	0.64 (0.34,1.21)	0.15 (0.02,1.12)	1.46 (0.55,3.91)
< 1750	300-449	0.27 (0.14,0.51)	0.51 (0.23,1.12)	0.32 (0.09,1.09)		< 1750	15-29	0.43 (0.23,0.80)	0.63 (0.28,1.44)	0.75 (0.26,2.22)		< 150	15-29	- *	- *	- *
< 1750	≥ 450	0.11 (0.03,0.44)	0.13 (0.02,0.99)	0.25 (0.03,1.90)		< 1750	≥ 30	0.17 (0.04,0.68)	0.37 (0.09,1.57)	- *		< 150	≥ 30	- *	- *	- *
1750-2099	< 150	0.77 (0.44,1.33)	0.87 (0.36,2.10)	0.59 (0.18,1.99)		1750-2099	0	0.69 (0.47,1.00)	0.83 (0.48,1.44)	0.30 (0.11,0.87)		150-299	0	0.65 (0.48,0.89)	0.71 (0.44,1.16)	0.85 (0.45,1.61)
1750-2099	150-299	0.65 (0.45,0.93)	0.85 (0.49,1.47)	0.53 (0.24,1.16)		1750-2099	1-14	0.70 (0.48,1.01)	0.79 (0.45,1.38)	1.12 (0.57,2.21)		150-299	1-14	0.56 (0.39,0.79)	0.60 (0.35,1.02)	0.95 (0.49,1.85)
1750-2099	300-449	0.46 (0.30,0.72)	0.80 (0.44,1.46)	0.33 (0.11,0.97)		1750-2099	15-29	0.64 (0.40,1.03)	1.17 (0.64,2.12)	0.12 (0.02,0.91)		150-299	15-29	0.43 (0.24,0.80)	0.53 (0.22,1.27)	0.70 (0.23,2.08)
1750-2099	≥ 450	0.39 (0.22,0.70)	0.57 (0.25,1.30)	0.41 (0.12,1.45)		1750-2099	≥ 30	0.43 (0.20,0.95)	0.27 (0.06,1.15)	0.26 (0.03,1.98)		150-299	≥ 30	0.37 (0.09,1.54)	0.45 (0.06,3.35)	- *
2100-2449	< 150	0.65 (0.24,1.79)	0.86 (0.20,3.65)	- *		2100-2449	0	0.68 (0.41,1.12)	0.56 (0.24,1.32)	0.93 (0.38,2.27)		300-449	0	0.34 (0.17,0.71)	0.50 (0.19,1.27)	0.44 (0.10,1.91)
2100-2449	150-299	0.56 (0.34,0.91)	0.38 (0.15,0.97)	1.13 (0.52,2.47)		2100-2449	1-14	0.33 (0.17,0.63)	0.30 (0.11,0.84)	0.59 (0.21,1.71)		300-449	1-14	0.35 (0.22,0.54)	0.46 (0.24,0.86)	0.55 (0.23,1.33)
2100-2449	300-449	0.35 (0.19,0.63)	0.57 (0.26,1.27)	0.23 (0.05,1.00)		2100-2449	15-29	0.40 (0.22,0.72)	0.45 (0.19,1.08)	0.31 (0.07,1.32)		300-449	15-29	0.47 (0.29,0.77)	0.79 (0.42,1.50)	0.27 (0.06,1.17)
2100-2449	≥ 450	0.19 (0.09,0.39)	0.24 (0.08,0.68)	0.36 (0.10,1.25)		2100-2449	≥ 30	0.35 (0.14,0.88)	0.48 (0.14,1.58)	0.58 (0.13,2.54)		300-449	≥ 30	0.44 (0.21,0.91)	0.89 (0.39,2.05)	- *
≥ 2450	< 150	- *	- *	- *		≥ 2450	0	0.63 (0.29,1.37)	0.87 (0.31,2.45)	0.40 (0.05,3.00)		≥ 450	0	- *	- *	- *
≥ 2450	150-299	0.59 (0.30,1.19)	0.73 (0.25,2.10)	0.29 (0.04,2.16)		≥ 2450	1-14	0.40 (0.20,0.79)	0.30 (0.09,0.96)	0.42 (0.10,1.80)		≥ 450	1-14	0.16 (0.07,0.41)	0.15 (0.03,0.62)	0.62 (0.18,2.18)
≥ 2450	300-449	0.51 (0.26,1.00)	0.80 (0.33,1.93)	0.46 (0.11,1.99)		≥ 2450	15-29	0.27 (0.10,0.73)	0.44 (0.13,1.45)	- *		≥ 450	15-29	0.30 (0.17,0.52)	0.52 (0.26,1.03)	0.11 (0.01,0.86)
≥ 2450	≥ 450	0.19 (0.08,0.44)	0.38 (0.15,1.02)	- *		≥ 2450	≥ 30	0.67 (0.27,1.69)	1.55 (0.58,4.12)	- *		≥ 450	≥ 30	0.23 (0.11,0.48)	0.23 (0.08,0.69)	0.50 (0.14,1.81)
